# Supplementary material for: Single-cell RNA sequencing identifies critical transcription factors of tumor cell invasion induced by hypoxia microenvironment in glioblastoma
Source: Theranostics. 2023 Jun 26;13(11):3744–60. doi: 10.7150/thno.81407 (PMC10334835; doi:10.7150/thno.81407)
Supplement: Supplementary file 1 — Supplementary figures and tables. [file thnov13p3744s1.zip]

Archive with 6 entries (6 files):
- thno_81407r2_1.xlsx
- thno_81407r2_2.docx
- thno_81407r2_2.xlsx
- thno_81407r2_3.xlsx
- thno_81407r2_4.xlsx
- thno_81407r2_5.xlsx
