# Supplementary material for: Single-cell RNA sequencing identifies critical transcription factors of tumor cell invasion induced by hypoxia microenvironment in glioblastoma
Source: Theranostics. 2023 Jun 26;13(11):3744–60. doi: 10.7150/thno.81407 (PMC10334835; doi:10.7150/thno.81407)
Supplement: Supplementary file 1 — Supplementary figures and tables. [file thnov13p3744s1.zip › thno_81407r2_1.xlsx]

## Sheet: tumor_cell_hypoxia_feature
Supplementary Table S3 Cell type-specific important hypoxia-related gene signature.
gene	p	fc	fdr
SLC2A1	3.43339e-79	4.68578	1.64803e-77
VEGFA	5.13013e-84	4.63199	2.56506e-82
GAPDH	4.51257e-80	1.12633	2.21116e-78
BNIP3L	1.57411e-31	2.03291	2.67599e-30
LDHA	4.97804e-52	1.56696	1.79209e-50
ENO2	5.40617e-65	2.45208	2.43278e-63
P4HA1	1.37742e-39	3.28442	3.85677e-38
BTG1	0.00025151	1.29095	0.00025151
BNIP3	5.51541e-39	2.40239	1.43401e-37
SOD2	4.24474e-47	2.18687	1.35832e-45
BHLHE40	6.83562e-21	2.30245	5.4685e-20
NDRG1	4.05703e-62	8.77482	1.74452e-60
VIM	3.18955e-37	1.29851	7.01701e-36
FAM162A	9.77606e-36	2.26166	1.95521e-34
PLP2	2.97982e-61	3.04781	1.25152e-59
ANXA2	1.78117e-56	2.3657	6.94654e-55
SLC2A3	8.80476e-09	1.44354	3.5219e-08
S100A10	5.99037e-49	1.95884	2.03673e-47
HK2	3.89302e-36	4.9562	8.17535e-35
ANXA1	1.72633e-25	1.82213	2.07159e-24
ENO1	5.17869e-27	1.31448	7.25017e-26
VKORC1	1.65183e-37	2.52218	3.96439e-36
S100A11	6.73826e-68	3.37857	3.0996e-66
CSTB	4.84029e-11	1.50304	2.42015e-10
PPP1R15A	2.22245e-37	2.18004	5.11163e-36
ADM	8.18758e-30	2.93896	1.22814e-28
EEF1A1	1.65033e-05	1.06493	3.30065e-05
FLNA	6.36762e-59	2.63993	2.54705e-57
ALDOA	4.58686e-64	1.30711	2.01822e-62
PLIN2	8.78058e-15	3.10142	6.14641e-14
ZYX	2.60785e-45	2.20221	8.08433e-44
NAMPT	1.46845e-40	1.88672	4.2585e-39
DDX41	9.63293e-27	2.51592	1.25228e-25
NUPR1	7.053e-22	2.29356	6.3477e-21
RPS5	1.40583e-08	1.27614	4.21749e-08
SPP1	4.68491e-55	3.06629	1.78027e-53
LGALS1	2.4833e-31	1.34089	3.97327e-30
LGALS3	3.50596e-75	3.17831	1.6478e-73
ABCA1	2.30984e-25	1.8765	2.54083e-24
P4HB	5.06081e-22	1.76463	5.06081e-21
SQSTM1	1.47408e-37	1.69149	3.68519e-36
CEBPB	6.26329e-34	2.69574	1.19003e-32
PGK1	2.18227e-59	1.9594	8.94729e-58
TGFBI	3.70448e-45	21.2748	1.11134e-43
NRP1	6.78858e-53	4.3765	2.51177e-51
RPS2	1.87886e-14	1.2047	1.12731e-13
TMSB10	7.65125e-50	1.39436	2.67794e-48
MYADM	1.82409e-39	2.58514	4.92503e-38
TPI1	3.24618e-33	1.21282	5.84312e-32
TPM4	6.04351e-48	2.33902	1.99436e-46

## Sheet: immune_cell_hypoxia_feature
Supplementary Table S2 Cell type-specific important hypoxia-related gene signature.
gene	p	fc	fdr
SLC2A1	2.0991e-129	18.6639	9.23605e-128
VEGFA	3.07715e-21	1.72604	3.69258e-20
GAPDH	1.09283e-156	1.36908	5.35485e-155
BNIP3L	2.17183e-88	2.99864	7.8186e-87
LDHA	1.90059e-144	2.23486	8.7427e-143
ENO2	1.41771e-155	19.4843	6.805e-154
P4HA1	7.36472e-60	2.87032	1.98847e-58
BTG1	2.15293e-33	1.47331	3.87527e-32
BNIP3	5.11102e-187	17.1532	2.55551e-185
SOD2	2.1089e-28	1.64653	3.16336e-27
BHLHE40	1.42335e-17	1.85333	1.56569e-16
NDRG1	2.5053e-112	4.89305	1.02717e-110
VIM	5.78977e-126	2.2807	2.4896e-124
FAM162A	9.0984e-82	4.3808	3.09346e-80
PLP2	1.42799e-73	3.45562	4.56956e-72
ANXA2	1.05617e-100	2.52089	4.11907e-99
SLC2A3	7.41822e-11	1.27945	3.70911e-10
S100A10	3.19889e-150	3.34788	1.50348e-148
HK2	1.2816e-66	3.6813	3.71663e-65
ANXA1	6.67115e-71	2.52955	2.06806e-69
ENO1	3.39976e-120	1.78155	1.4279e-118
VKORC1	1.64428e-63	2.95314	4.60398e-62
S100A11	9.58541e-29	1.182	1.62952e-27
CSTB	4.37625e-99	2.24236	1.66297e-97
PPP1R15A	2.28509e-08	0.873101	6.85528e-08
ADM	1.28446e-28	2.64158	2.05513e-27
EEF1A1	4.99936e-27	1.07299	6.9991e-26
FLNA	2.57653e-39	2.52551	5.15307e-38
ALDOA	1.20147e-105	1.60741	4.80587e-104
PLIN2	2.96408e-24	1.50059	3.85331e-23
ZYX	1.80499e-14	1.38293	1.44399e-13
NAMPT	0.000238728	1.23402	0.000477455
DDX41	7.78912e-59	3.58467	2.02517e-57
NUPR1	1.33936e-54	4.83123	3.3484e-53
RPS5	3.11607e-38	1.51795	5.92053e-37
SPP1	7.10949e-17	1.20688	7.10949e-16
LGALS1	1.82094e-136	2.46788	8.19424e-135
LGALS3	4.28985e-80	3.97948	1.41565e-78
ABCA1	4.41438e-10	1.34552	1.76575e-09
P4HB	1.38834e-50	2.00553	3.33201e-49
SQSTM1	8.56304e-13	1.34306	5.99413e-12
CEBPB	0.165916	1.11597	0.165916
PGK1	8.34395e-85	2.09387	2.92038e-83
TGFBI	1.62961e-67	2.11946	4.88883e-66
NRP1	1.26827e-39	2.25536	2.66337e-38
RPS2	1.93081e-46	1.23029	4.24777e-45
TMSB10	4.07274e-47	1.15268	9.36731e-46
MYADM	1.95767e-16	1.52032	1.7619e-15
TPI1	8.73705e-96	1.70725	3.23271e-94
TPM4	5.14778e-11	1.35323	3.08867e-10
