# Supplementary material for: Single-cell RNA sequencing identifies critical transcription factors of tumor cell invasion induced by hypoxia microenvironment in glioblastoma
Source: Theranostics. 2023 Jun 26;13(11):3744–60. doi: 10.7150/thno.81407 (PMC10334835; doi:10.7150/thno.81407)
Supplement: Supplementary file 1 — Supplementary figures and tables. [file thnov13p3744s1.zip › thno_81407r2_2.xlsx]

## Sheet: Markers
Supplementary Table S4. Marker genes of each tumor subpopulation
Gene	p_val	avg_log2FC	pct.1	pct.2	p_val_adj	gene	cluster
SLC2A1	8.34842e-71	3.47088	0.903	0.203	1.13513e-66	SLC2A1	H1
LOX	1.04324e-57	3.19395	0.54	0.053	1.41849e-53	LOX	H1
AKAP12	1.23867e-52	3.13692	0.815	0.216	1.68422e-48	AKAP12	H1
ENO2	6.81369e-53	2.99435	0.976	0.46	9.26457e-49	ENO2	H1
VEGFA	2.08955e-86	2.9479	1	0.224	2.84116e-82	VEGFA	H1
HILPDA	8.85903e-50	2.93355	0.718	0.158	1.20456e-45	HILPDA	H1
CAV1	1.50481e-70	2.82321	0.774	0.116	2.04609e-66	CAV1	H1
ADM	6.8402e-37	2.60404	0.685	0.182	9.30062e-33	ADM	H1
NDRG1	1.28269e-88	2.56385	0.758	0.073	1.74407e-84	NDRG1	H1
SERPINE1	1.16231e-47	2.54585	0.718	0.155	1.5804e-43	SERPINE1	H1
FN1	9.76243e-42	2.50727	0.742	0.213	1.3274e-37	FN1	H1
TGFBI	4.62742e-67	2.48243	0.492	0.025	6.2919e-63	TGFBI	H1
EPAS1	7.99647e-52	2.42432	0.79	0.197	1.08728e-47	EPAS1	H1
UPP1	2.95764e-36	2.37099	0.758	0.267	4.0215e-32	UPP1	H1
MT2A	1.12345e-41	2.36652	0.984	0.81	1.52755e-37	MT2A	H1
TAGLN	1.28483e-43	2.26573	0.516	0.073	1.74698e-39	TAGLN	H1
PGK1	1.09738e-40	2.23777	0.944	0.581	1.49211e-36	PGK1	H1
CA12	3.45534e-44	2.22751	0.806	0.247	4.69823e-40	CA12	H1
MT1X	4.96501e-27	2.18816	0.871	0.601	6.75093e-23	MT1X	H1
CXCL2	1.31218e-15	2.18687	0.387	0.119	1.78418e-11	CXCL2	H1
ITGA5	1.79987e-43	2.15427	0.597	0.112	2.44728e-39	ITGA5	H1
TREM1	3.63199e-51	2.15129	0.363	0.015	4.93841e-47	TREM1	H1
TMSB10	1.93699e-43	2.12339	0.992	0.814	2.63372e-39	TMSB10	H1
LGALS3	3.69152e-44	2.11582	0.855	0.308	5.01935e-40	LGALS3	H1
PFKP	5.5881e-47	2.0377	0.726	0.171	7.59814e-43	PFKP	H1
PLIN2	1.22732e-19	2.03568	0.387	0.097	1.66878e-15	PLIN2	H1
CA9	3.58067e-112	2.02994	0.75	0.031	4.86863e-108	CA9	H1
IGFBP2	3.03574e-33	1.97872	0.944	0.519	4.1277e-29	IGFBP2	H1
EIF4EBP1	4.53364e-43	1.93511	0.766	0.224	6.16439e-39	EIF4EBP1	H1
TNFAIP3	1.18126e-24	1.934	0.427	0.089	1.60616e-20	TNFAIP3	H1
TPM4	1.45922e-34	1.84918	0.879	0.428	1.98411e-30	TPM4	H1
PLP2	1.15201e-50	1.82201	0.911	0.298	1.56639e-46	PLP2	H1
S100A11	1.94049e-51	1.8146	0.871	0.258	2.63848e-47	S100A11	H1
GBE1	1.63721e-51	1.80995	0.71	0.135	2.22612e-47	GBE1	H1
EGLN3	6.46026e-47	1.8086	0.645	0.126	8.78402e-43	EGLN3	H1
FLNA	4.1095e-43	1.80704	0.935	0.405	5.58769e-39	FLNA	H1
ANGPTL4	5.72286e-15	1.79002	0.282	0.065	7.78137e-11	ANGPTL4	H1
PADI2	5.28653e-18	1.78349	0.355	0.091	7.1881e-14	PADI2	H1
NRP1	5.96257e-36	1.77127	0.653	0.166	8.1073e-32	NRP1	H1
NRN1	2.99363e-33	1.75542	0.548	0.121	4.07044e-29	NRN1	H1
PTGS2	7.50384e-30	1.72732	0.339	0.043	1.0203e-25	PTGS2	H1
GAPDH	2.61592e-54	1.72074	1	0.982	3.55686e-50	GAPDH	H1
RGS2	3.49234e-23	1.71753	0.685	0.265	4.74853e-19	RGS2	H1
ALDOA	2.52392e-43	1.70329	1	0.879	3.43178e-39	ALDOA	H1
RND3	6.98169e-25	1.70327	0.726	0.297	9.49301e-21	RND3	H1
AHNAK2	4.73481e-59	1.64991	0.468	0.028	6.43792e-55	AHNAK2	H1
TPM2	4.07546e-30	1.60052	0.556	0.138	5.54141e-26	TPM2	H1
BNIP3	3.92645e-34	1.59788	0.847	0.36	5.33879e-30	BNIP3	H1
NFKBIA	4.37394e-20	1.56419	0.879	0.533	5.94724e-16	NFKBIA	H1
TMEM158	1.67848e-34	1.55232	0.694	0.231	2.28223e-30	TMEM158	H1
LDHA	1.65383e-30	1.54744	0.976	0.708	2.24872e-26	LDHA	H1
S100A10	2.87187e-39	1.51823	0.992	0.535	3.90488e-35	S100A10	H1
ANXA2	3.76809e-33	1.51754	0.895	0.424	5.12348e-29	ANXA2	H1
HSPA6	1.67414e-06	1.49457	0.113	0.025	0.0227632	HSPA6	H1
SPP1	5.4898e-25	1.48469	0.766	0.328	7.46449e-21	SPP1	H1
CXCL3	2.42076e-17	1.4724	0.258	0.045	3.2915e-13	CXCL3	H1
PPP1R15A	5.52086e-27	1.46889	0.879	0.424	7.50671e-23	PPP1R15A	H1
PTPRN	1.15375e-72	1.46289	0.597	0.04	1.56876e-68	PTPRN	H1
TNC	5.60495e-14	1.46229	0.863	0.599	7.62104e-10	TNC	H1
SPOCD1	8.94565e-36	1.44919	0.532	0.102	1.21634e-31	SPOCD1	H1
VKORC1	6.89516e-34	1.44434	0.815	0.304	9.37535e-30	VKORC1	H1
NT5E	3.82594e-21	1.44413	0.548	0.179	5.20213e-17	NT5E	H1
IGFBP5	5.29203e-20	1.43761	0.726	0.345	7.19557e-16	IGFBP5	H1
PYGL	2.72266e-25	1.43182	0.621	0.211	3.702e-21	PYGL	H1
ATXN2L	1.75365e-15	1.4082	0.75	0.384	2.38443e-11	ATXN2L	H1
PLOD2	8.48355e-31	1.39507	0.766	0.278	1.15351e-26	PLOD2	H1
OSMR	3.35913e-30	1.37761	0.661	0.21	4.56741e-26	OSMR	H1
PLOD1	2.79563e-31	1.37536	0.685	0.213	3.80122e-27	PLOD1	H1
TIMP1	1.02611e-19	1.36811	0.911	0.605	1.3952e-15	TIMP1	H1
ZNF395	1.65838e-40	1.35955	0.669	0.156	2.2549e-36	ZNF395	H1
ZYX	1.08999e-22	1.35612	0.815	0.447	1.48206e-18	ZYX	H1
GYS1	3.10334e-29	1.34908	0.573	0.15	4.21961e-25	GYS1	H1
PLOD3	7.25667e-30	1.3444	0.742	0.269	9.8669e-26	PLOD3	H1
BNIP3L	5.87243e-25	1.3398	0.847	0.452	7.98474e-21	BNIP3L	H1
ZDHHC9	3.94936e-23	1.32373	0.677	0.269	5.36995e-19	ZDHHC9	H1
GPRC5A	2.07829e-35	1.30169	0.298	0.02	2.82585e-31	GPRC5A	H1
ACTN1	2.6977e-29	1.29956	0.798	0.298	3.66806e-25	ACTN1	H1
FAM162A	1.34666e-36	1.29466	0.879	0.361	1.83105e-32	FAM162A	H1
MT1E	5.86201e-19	1.29388	0.847	0.526	7.97058e-15	MT1E	H1
TNFRSF12A	1.3778e-28	1.2736	0.863	0.39	1.8734e-24	TNFRSF12A	H1
LGALS1	2.87428e-26	1.27152	0.968	0.789	3.90817e-22	LGALS1	H1
SPHK1	9.34498e-20	1.26623	0.29	0.05	1.27064e-15	SPHK1	H1
MYC	9.553e-23	1.26118	0.613	0.211	1.29892e-18	MYC	H1
PFKFB4	2.38224e-31	1.25443	0.371	0.049	3.23913e-27	PFKFB4	H1
TUBA4A	1.46747e-22	1.25126	0.347	0.065	1.99531e-18	TUBA4A	H1
EHD2	1.46781e-22	1.24709	0.556	0.179	1.99578e-18	EHD2	H1
CDKN2A	2.02352e-32	1.24312	0.919	0.421	2.75138e-28	CDKN2A	H1
NDUFA4L2	1.28919e-50	1.23935	0.452	0.035	1.75292e-46	NDUFA4L2	H1
MGLL	4.08606e-23	1.23307	0.565	0.174	5.55582e-19	MGLL	H1
RPL8	2.17288e-27	1.22322	0.976	0.789	2.95446e-23	RPL8	H1
CTSB	1.14133e-18	1.22066	0.879	0.6	1.55187e-14	CTSB	H1
ICAM1	3.74902e-21	1.21796	0.435	0.107	5.09754e-17	ICAM1	H1
RRAS	4.33558e-53	1.21404	0.645	0.097	5.89509e-49	RRAS	H1
CITED2	1.97482e-13	1.20609	0.484	0.205	2.68516e-09	CITED2	H1
NOL3	7.16141e-31	1.20029	0.54	0.121	9.73737e-27	NOL3	H1
TMEM45A	1.79328e-32	1.19653	0.419	0.065	2.43832e-28	TMEM45A	H1
SLC39A14	4.50321e-34	1.18941	0.661	0.172	6.12301e-30	SLC39A14	H1
SQSTM1	5.26656e-26	1.18845	0.976	0.645	7.16094e-22	SQSTM1	H1
NUPR1	3.9904e-29	1.1841	0.702	0.239	5.42575e-25	NUPR1	H1
P4HA1	9.33646e-30	1.18246	0.677	0.211	1.26948e-25	P4HA1	H1
BHLHE40	8.67401e-14	1.18042	0.548	0.243	1.1794e-09	BHLHE40	H1
SLC38A5	1.72138e-46	1.17665	0.435	0.039	2.34056e-42	SLC38A5	H1
NRP2	1.44961e-29	1.17017	0.637	0.177	1.97104e-25	NRP2	H1
MET	1.31969e-47	1.16768	0.548	0.072	1.79439e-43	MET	H1
PTX3	8.84326e-07	1.16024	0.266	0.109	0.0120242	PTX3	H1
DNAJB1	2.31144e-13	1.15081	0.919	0.634	3.14287e-09	DNAJB1	H1
MSN	2.89169e-18	1.13779	0.774	0.415	3.93183e-14	MSN	H1
NFKBIZ	4.62414e-24	1.13605	0.702	0.25	6.28744e-20	NFKBIZ	H1
GRB10	2.10315e-20	1.13162	0.476	0.141	2.85965e-16	GRB10	H1
GPI	3.88459e-17	1.11914	0.952	0.703	5.28188e-13	GPI	H1
SOD2	2.48259e-26	1.11831	0.919	0.472	3.37558e-22	SOD2	H1
ITGB1	5.32969e-28	1.11602	0.702	0.249	7.24677e-24	ITGB1	H1
ESYT2	3.79952e-24	1.11448	0.589	0.195	5.16621e-20	ESYT2	H1
LAMA5	3.08595e-20	1.1125	0.726	0.308	4.19597e-16	LAMA5	H1
PLAUR	6.18534e-26	1.10202	0.395	0.075	8.4102e-22	PLAUR	H1
SRXN1	9.79731e-32	1.1005	0.492	0.092	1.33214e-27	SRXN1	H1
PIM1	2.32825e-13	1.09389	0.573	0.247	3.16572e-09	PIM1	H1
TGFB1I1	3.33552e-27	1.08737	0.484	0.109	4.5353e-23	TGFB1I1	H1
PIEZO1	6.86834e-30	1.08639	0.548	0.125	9.33889e-26	PIEZO1	H1
BCKDK	1.71953e-21	1.08053	0.637	0.216	2.33805e-17	BCKDK	H1
JUNB	2.45462e-15	1.07714	0.919	0.678	3.33755e-11	JUNB	H1
SHC1	1.72985e-14	1.07042	0.766	0.406	2.35208e-10	SHC1	H1
CLCF1	4.40144e-32	1.06271	0.444	0.069	5.98464e-28	CLCF1	H1
GLIPR1	3.88127e-32	1.06242	0.548	0.117	5.27736e-28	GLIPR1	H1
DDX41	3.7715e-13	1.06195	0.532	0.235	5.12811e-09	DDX41	H1
GAS5	9.2634e-18	1.05745	0.758	0.397	1.25954e-13	GAS5	H1
MKNK2	5.04139e-28	1.05654	0.661	0.216	6.85478e-24	MKNK2	H1
GLUL	1.08163e-06	1.05359	0.855	0.677	0.0147069	GLUL	H1
ARRDC3	4.05292e-22	1.05334	0.766	0.34	5.51076e-18	ARRDC3	H1
C6orf141	1.08885e-37	1.05256	0.411	0.045	1.48052e-33	C6orf141	H1
ASNS	2.62855e-14	1.04982	0.661	0.322	3.57404e-10	ASNS	H1
BAG3	5.56163e-11	1.04624	0.476	0.215	7.56215e-07	BAG3	H1
MAP2K1	1.96925e-22	1.04501	0.516	0.153	2.67759e-18	MAP2K1	H1
ENO1	3.81364e-20	1.04072	0.968	0.818	5.18541e-16	ENO1	H1
LAMB1	1.94666e-14	1.03655	0.379	0.121	2.64688e-10	LAMB1	H1
ITGA3	6.32772e-39	1.02752	0.532	0.089	8.6038e-35	ITGA3	H1
GFPT2	2.96146e-16	1.02228	0.532	0.191	4.0267e-12	GFPT2	H1
CRYAB	8.89425e-08	1.01766	0.831	0.628	0.00120935	CRYAB	H1
CDKN2B	2.47799e-24	1.00933	0.565	0.162	3.36932e-20	CDKN2B	H1
IRAK1	4.58369e-13	1.00547	0.516	0.24	6.23245e-09	IRAK1	H1
MGAT1	8.53823e-27	1.00343	0.605	0.175	1.16094e-22	MGAT1	H1
ZC3H12A	1.19278e-17	1.0003	0.323	0.072	1.62182e-13	ZC3H12A	H1
KDM4C	8.18934e-08	0.996282	0.298	0.122	0.0011135	KDM4C	H1
SLC7A5	3.3148e-18	0.995375	0.339	0.078	4.50714e-14	SLC7A5	H1
VIM	6.14209e-26	0.991058	1	0.847	8.35141e-22	VIM	H1
NAMPT	1.83798e-20	0.991006	0.927	0.572	2.4991e-16	NAMPT	H1
RNH1	1.40243e-19	0.988998	0.798	0.375	1.90688e-15	RNH1	H1
CXCR4	9.50531e-09	0.983395	0.298	0.109	0.000129244	CXCR4	H1
BLVRB	2.49338e-19	0.98208	0.702	0.302	3.39024e-15	BLVRB	H1
FHL2	3.26552e-39	0.975689	0.298	0.015	4.44012e-35	FHL2	H1
FOSL1	1.47545e-26	0.975315	0.427	0.086	2.00618e-22	FOSL1	H1
TUBB6	5.20602e-21	0.974212	0.613	0.221	7.07862e-17	TUBB6	H1
RRAD	2.50083e-07	0.971862	0.169	0.049	0.00340037	RRAD	H1
SEC61G	4.04943e-24	0.966271	0.976	0.888	5.50601e-20	SEC61G	H1
IGFBP3	1.39687e-09	0.954769	0.298	0.099	1.89932e-05	IGFBP3	H1
STEAP3	3.06031e-13	0.947244	0.484	0.196	4.16111e-09	STEAP3	H1
LRP1	2.28892e-13	0.94684	0.911	0.6	3.11224e-09	LRP1	H1
CYSTM1	1.70236e-27	0.946148	0.766	0.302	2.3147e-23	CYSTM1	H1
TPI1	6.31415e-21	0.942864	1	0.901	8.58535e-17	TPI1	H1
CAPN2	4.29468e-15	0.940254	0.823	0.514	5.83948e-11	CAPN2	H1
RPL14	9.99929e-20	0.939866	0.944	0.675	1.3596e-15	RPL14	H1
SMS	3.53084e-17	0.939801	0.718	0.35	4.80088e-13	SMS	H1
RPS2	4.71841e-16	0.938051	1	0.877	6.41562e-12	RPS2	H1
FAM210A	3.03057e-12	0.936737	0.355	0.121	4.12067e-08	FAM210A	H1
TFR2	4.9473e-36	0.936575	0.411	0.05	6.72685e-32	TFR2	H1
KLF6	1.25501e-14	0.936184	0.758	0.429	1.70644e-10	KLF6	H1
FGFR1	1.89679e-24	0.93264	0.637	0.201	2.57906e-20	FGFR1	H1
SPRYD3	3.06539e-11	0.931833	0.331	0.113	4.16801e-07	SPRYD3	H1
SLC25A37	1.5074e-20	0.930777	0.653	0.265	2.04961e-16	SLC25A37	H1
AHNAK	2.78092e-17	0.929723	0.621	0.26	3.78122e-13	AHNAK	H1
CHPF	6.86334e-19	0.92473	0.71	0.313	9.33208e-15	CHPF	H1
EEF2	3.10212e-24	0.922406	0.911	0.562	4.21795e-20	EEF2	H1
WDR1	1.59885e-13	0.920869	0.766	0.442	2.17396e-09	WDR1	H1
CD44	1.23516e-20	0.916167	0.952	0.518	1.67945e-16	CD44	H1
ATF3	2.01677e-12	0.914744	0.71	0.401	2.7422e-08	ATF3	H1
HK2	2.75223e-31	0.913621	0.46	0.086	3.7422e-27	HK2	H1
RRAGD	1.86876e-18	0.913528	0.532	0.19	2.54095e-14	RRAGD	H1
FAM102A	3.47193e-17	0.910486	0.556	0.215	4.72079e-13	FAM102A	H1
SRPX	3.53602e-20	0.909351	0.548	0.175	4.80793e-16	SRPX	H1
PDK1	1.00004e-26	0.906117	0.484	0.112	1.35975e-22	PDK1	H1
SERPINH1	2.2794e-18	0.903535	0.5	0.166	3.0993e-14	SERPINH1	H1
MIR210HG	1.6817e-48	0.902895	0.5	0.053	2.28661e-44	MIR210HG	H1
HSD3B7	1.71501e-16	0.902742	0.339	0.084	2.3319e-12	HSD3B7	H1
CALD1	8.54164e-11	0.897105	0.871	0.623	1.16141e-06	CALD1	H1
RGS17	6.86967e-31	0.890872	0.403	0.063	9.3407e-27	RGS17	H1
HGS	1.05681e-10	0.88737	0.653	0.372	1.43695e-06	HGS	H1
SCD	2.13224e-14	0.887092	0.677	0.352	2.89921e-10	SCD	H1
GOLGA8A	2.30163e-11	0.886107	0.573	0.277	3.12952e-07	GOLGA8A	H1
YKT6	1.47447e-16	0.88338	0.774	0.44	2.00484e-12	YKT6	H1
PPP1R14B	1.89257e-23	0.879236	0.935	0.525	2.57333e-19	PPP1R14B	H1
SLC4A2	1.71886e-11	0.87912	0.581	0.284	2.33713e-07	SLC4A2	H1
GPC1	2.53808e-13	0.877445	0.476	0.196	3.45102e-09	GPC1	H1
TBC1D9B	2.25843e-15	0.875383	0.532	0.205	3.07078e-11	TBC1D9B	H1
EGR1	5.88944e-11	0.872932	0.944	0.918	8.00787e-07	EGR1	H1
RNASE4	2.11791e-22	0.870834	0.379	0.078	2.87973e-18	RNASE4	H1
TLN1	1.35915e-23	0.870731	0.806	0.38	1.84803e-19	TLN1	H1
PLXNA3	5.38491e-22	0.865029	0.516	0.151	7.32186e-18	PLXNA3	H1
PNRC1	2.67254e-12	0.861209	0.879	0.562	3.63386e-08	PNRC1	H1
C16orf58	5.67466e-17	0.858132	0.435	0.132	7.71584e-13	C16orf58	H1
EIF4H	2.54863e-14	0.857404	0.855	0.57	3.46537e-10	EIF4H	H1
SHMT2	2.00458e-12	0.856081	0.484	0.206	2.72563e-08	SHMT2	H1
MYL12A	1.89724e-10	0.853964	0.75	0.463	2.57967e-06	MYL12A	H1
PATL1	8.91966e-15	0.853646	0.419	0.137	1.21281e-10	PATL1	H1
FBL	2.48334e-24	0.841728	0.621	0.209	3.3766e-20	FBL	H1
MYO9B	6.38653e-20	0.840798	0.565	0.2	8.68377e-16	MYO9B	H1
CCDC85B	5.94728e-12	0.836676	0.685	0.396	8.08652e-08	CCDC85B	H1
RPL36	1.45835e-16	0.836603	0.992	0.874	1.98291e-12	RPL36	H1
TPD52L2	6.18049e-17	0.830917	0.629	0.26	8.40361e-13	TPD52L2	H1
MYADM	4.29862e-25	0.82928	0.742	0.306	5.84483e-21	MYADM	H1
TPP1	3.79857e-14	0.825653	0.823	0.486	5.16492e-10	TPP1	H1
P4HA2	1.62784e-37	0.824339	0.371	0.035	2.21337e-33	P4HA2	H1
TGM2	2.96833e-09	0.81998	0.121	0.019	4.03604e-05	TGM2	H1
FBLIM1	8.84637e-24	0.818469	0.387	0.077	1.20284e-19	FBLIM1	H1
CEBPD	1.28133e-13	0.814145	0.927	0.684	1.74223e-09	CEBPD	H1
CCM2	4.46443e-15	0.813315	0.629	0.264	6.07029e-11	CCM2	H1
RNF24	1.70979e-14	0.813065	0.605	0.254	2.32481e-10	RNF24	H1
SERTAD2	3.72766e-08	0.81148	0.379	0.181	0.00050685	SERTAD2	H1
SSR3	2.95352e-17	0.809639	0.798	0.436	4.01591e-13	SSR3	H1
XIST	2.49877e-09	0.808584	0.871	0.571	3.39758e-05	XIST	H1
BACE2	8.2061e-24	0.808264	0.395	0.079	1.11578e-19	BACE2	H1
PSMA6	6.43849e-12	0.805964	0.758	0.468	8.75442e-08	PSMA6	H1
CCT6A	3.04158e-11	0.805115	0.944	0.675	4.13564e-07	CCT6A	H1
ILK	6.80207e-13	0.804156	0.669	0.36	9.24878e-09	ILK	H1
TMBIM1	1.70767e-18	0.803353	0.661	0.264	2.32192e-14	TMBIM1	H1
SND1	7.32086e-15	0.797764	0.71	0.342	9.95418e-11	SND1	H1
PTP4A2	6.56983e-13	0.797253	0.839	0.543	8.933e-09	PTP4A2	H1
CALU	1.63765e-13	0.796836	0.871	0.616	2.22671e-09	CALU	H1
TUBA1C	1.46596e-08	0.795752	0.879	0.867	0.000199327	TUBA1C	H1
EFNB2	4.30918e-13	0.79026	0.363	0.122	5.85919e-09	EFNB2	H1
CD151	1.9381e-31	0.790213	0.903	0.448	2.63524e-27	CD151	H1
ABLIM3	3.09807e-27	0.789317	0.339	0.047	4.21245e-23	ABLIM3	H1
CD59	5.45569e-11	0.785905	0.758	0.453	7.4181e-07	CD59	H1
PLXNA1	3.35015e-08	0.779649	0.323	0.131	0.00045552	PLXNA1	H1
TXN	1.7597e-19	0.778075	0.944	0.727	2.39267e-15	TXN	H1
ABCA1	4.30621e-16	0.776442	0.806	0.416	5.85516e-12	ABCA1	H1
TOLLIP	5.88448e-13	0.772299	0.556	0.247	8.00113e-09	TOLLIP	H1
DUSP6	6.9749e-08	0.77135	0.621	0.403	0.000948377	DUSP6	H1
HMOX1	2.49221e-09	0.770956	0.137	0.025	3.38866e-05	HMOX1	H1
RPL13	2.67416e-15	0.768124	1	0.865	3.63605e-11	RPL13	H1
IPO4	1.86502e-15	0.765762	0.347	0.093	2.53587e-11	IPO4	H1
PDPN	1.92671e-12	0.764594	0.726	0.41	2.61975e-08	PDPN	H1
SLC1A5	8.84047e-13	0.764179	0.218	0.047	1.20204e-08	SLC1A5	H1
PTP4A1	4.86459e-14	0.761965	0.734	0.385	6.61438e-10	PTP4A1	H1
RGS4	4.88168e-14	0.761564	0.169	0.023	6.63762e-10	RGS4	H1
CLIC4	5.36487e-13	0.761363	0.911	0.668	7.29462e-09	CLIC4	H1
SAT1	6.64465e-13	0.760963	0.944	0.644	9.03473e-09	SAT1	H1
BRI3	1.944e-20	0.759774	0.911	0.613	2.64326e-16	BRI3	H1
BIRC3	2.83753e-16	0.757739	0.306	0.068	3.85819e-12	BIRC3	H1
MYH9	4.80682e-21	0.757655	0.597	0.2	6.53584e-17	MYH9	H1
WWTR1	1.13079e-15	0.7554	0.79	0.41	1.53753e-11	WWTR1	H1
TBL2	2.76002e-15	0.749839	0.46	0.157	3.7528e-11	TBL2	H1
IER2	9.82125e-09	0.749771	0.815	0.579	0.00013354	IER2	H1
OCIAD2	6.73666e-07	0.749569	0.581	0.37	0.00915984	OCIAD2	H1
SCYL1	1.46753e-12	0.746631	0.444	0.174	1.9954e-08	SCYL1	H1
PKD1	2.68985e-15	0.746297	0.71	0.366	3.65739e-11	PKD1	H1
FAM20C	7.27159e-18	0.745568	0.677	0.268	9.88718e-14	FAM20C	H1
SLC2A3	5.30191e-13	0.7454	0.839	0.512	7.20901e-09	SLC2A3	H1
HSPA9	1.67066e-08	0.744949	0.823	0.597	0.00022716	HSPA9	H1
HIVEP3	1.2309e-12	0.742734	0.452	0.174	1.67365e-08	HIVEP3	H1
RPS12	7.71451e-13	0.742175	0.927	0.731	1.04894e-08	RPS12	H1
POM121C	5.9028e-10	0.739887	0.823	0.581	8.02604e-06	POM121C	H1
DUSP1	7.74082e-08	0.739759	0.831	0.613	0.00105252	DUSP1	H1
ABL2	9.10912e-09	0.737491	0.508	0.257	0.000123857	ABL2	H1
LARP1B	5.3116e-07	0.737467	0.403	0.194	0.00722219	LARP1B	H1
LPP	8.00773e-10	0.736551	0.653	0.392	1.08881e-05	LPP	H1
PTPN12	3.74129e-18	0.735957	0.718	0.328	5.08703e-14	PTPN12	H1
CEBPG	1.05441e-12	0.734922	0.548	0.236	1.43368e-08	CEBPG	H1
ARF6	9.9915e-16	0.732647	0.581	0.255	1.35854e-11	ARF6	H1
RPS6	9.75855e-13	0.73242	0.968	0.815	1.32687e-08	RPS6	H1
FTH1	6.73885e-17	0.730969	1	0.981	9.16281e-13	FTH1	H1
DYNLT3	4.59636e-21	0.729117	0.589	0.194	6.24968e-17	DYNLT3	H1
NPNT	1.30472e-08	0.728964	0.315	0.121	0.000177403	NPNT	H1
RPL18	4.57434e-15	0.723072	0.944	0.741	6.21973e-11	RPL18	H1
NRCAM	3.33574e-06	0.722265	0.879	0.691	0.0453561	NRCAM	H1
PCK2	4.0155e-15	0.72215	0.202	0.031	5.45987e-11	PCK2	H1
LMAN1	2.38322e-15	0.721085	0.661	0.314	3.24047e-11	LMAN1	H1
PRSS23	5.28425e-09	0.720256	0.282	0.097	7.18499e-05	PRSS23	H1
ATP13A3	2.81678e-16	0.718859	0.605	0.238	3.82998e-12	ATP13A3	H1
CHI3L1	3.05394e-18	0.718633	0.734	0.313	4.15244e-14	CHI3L1	H1
EIF5	1.20208e-10	0.718462	0.903	0.708	1.63447e-06	EIF5	H1
SPAG4	1.20928e-49	0.716535	0.363	0.016	1.64425e-45	SPAG4	H1
WDR74	8.01362e-15	0.712035	0.484	0.179	1.08961e-10	WDR74	H1
PFKL	1.09209e-07	0.709985	0.613	0.379	0.00148492	PFKL	H1
TRMT1	5.50412e-12	0.709358	0.387	0.137	7.48395e-08	TRMT1	H1
MT1L	3.45706e-32	0.709035	0.589	0.15	4.70057e-28	MT1L	H1
FAM114A1	7.59783e-17	0.703254	0.476	0.153	1.03308e-12	FAM114A1	H1
JUN	2.71383e-11	0.702597	0.871	0.631	3.68999e-07	JUN	H1
PDLIM7	6.78207e-10	0.702491	0.411	0.181	9.22158e-06	PDLIM7	H1
ZNF274	4.39386e-13	0.700098	0.435	0.156	5.97432e-09	ZNF274	H1
TCP1	4.4622e-12	0.698775	0.718	0.409	6.06725e-08	TCP1	H1
POM121	2.03545e-13	0.698051	0.879	0.606	2.7676e-09	POM121	H1
SH3BGRL3	4.05243e-12	0.696902	0.863	0.691	5.51009e-08	SH3BGRL3	H1
PPP3CC	3.71412e-17	0.696068	0.411	0.116	5.05009e-13	PPP3CC	H1
CD274	1.46653e-09	0.695851	0.21	0.057	1.99404e-05	CD274	H1
DCBLD2	1.02113e-18	0.69474	0.532	0.186	1.38843e-14	DCBLD2	H1
PMEPA1	9.48941e-17	0.69083	0.524	0.182	1.29028e-12	PMEPA1	H1
SPOCK2	4.6154e-21	0.689909	0.468	0.126	6.27555e-17	SPOCK2	H1
PTBP1	4.9805e-13	0.689786	0.718	0.413	6.77199e-09	PTBP1	H1
FAM50A	1.99904e-15	0.688525	0.629	0.275	2.71809e-11	FAM50A	H1
SESN2	2.82974e-14	0.686615	0.323	0.086	3.8476e-10	SESN2	H1
ACTB	2.06261e-19	0.682503	1	0.997	2.80453e-15	ACTB	H1
POLRMT	1.14318e-09	0.682381	0.331	0.122	1.55438e-05	POLRMT	H1
SLC22A23	4.09785e-16	0.681371	0.419	0.126	5.57184e-12	SLC22A23	H1
CAP1	7.08385e-11	0.680465	0.75	0.465	9.63191e-07	CAP1	H1
BET1L	9.40822e-09	0.680388	0.411	0.185	0.000127924	BET1L	H1
PSMD8	3.93147e-12	0.679762	0.815	0.518	5.34562e-08	PSMD8	H1
ARSJ	4.17643e-24	0.678777	0.403	0.079	5.67869e-20	ARSJ	H1
MYOF	3.37549e-18	0.675771	0.363	0.089	4.58966e-14	MYOF	H1
ESYT1	6.41835e-16	0.673727	0.419	0.126	8.72703e-12	ESYT1	H1
HOMER3	2.09007e-20	0.672138	0.427	0.108	2.84186e-16	HOMER3	H1
LOXL2	1.70304e-24	0.666689	0.379	0.07	2.31562e-20	LOXL2	H1
TRIB1	3.47858e-11	0.666469	0.484	0.201	4.72982e-07	TRIB1	H1
FLNC	1.19389e-13	0.666092	0.492	0.186	1.62333e-09	FLNC	H1
PCBP1	8.2248e-14	0.665291	0.919	0.684	1.11833e-09	PCBP1	H1
PRMT5	2.01508e-06	0.663682	0.411	0.215	0.0273991	PRMT5	H1
TGOLN2	3.36052e-06	0.663243	0.613	0.391	0.045693	TGOLN2	H1
AFAP1L1	8.26912e-21	0.662543	0.218	0.023	1.12435e-16	AFAP1L1	H1
ANG	7.11062e-21	0.662054	0.282	0.044	9.66831e-17	ANG	H1
MYO1E	3.52556e-16	0.656914	0.419	0.133	4.7937e-12	MYO1E	H1
GET4	9.99094e-08	0.656484	0.629	0.377	0.00135847	GET4	H1
LONP1	6.68085e-15	0.654134	0.548	0.226	9.08394e-11	LONP1	H1
GADD45A	2.23126e-06	0.653471	0.823	0.581	0.0303384	GADD45A	H1
HSP90AB1	7.69359e-08	0.652991	0.976	0.863	0.0010461	HSP90AB1	H1
ANXA5	1.25492e-09	0.651964	0.927	0.779	1.70631e-05	ANXA5	H1
RPL12	9.66175e-15	0.647857	0.944	0.765	1.31371e-10	RPL12	H1
VAT1	6.21562e-15	0.647701	0.702	0.335	8.45138e-11	VAT1	H1
ASL	2.59894e-16	0.646614	0.532	0.197	3.53378e-12	ASL	H1
STIP1	2.84896e-09	0.64559	0.573	0.307	3.87374e-05	STIP1	H1
KCNQ3	9.01988e-11	0.644342	0.266	0.075	1.22643e-06	KCNQ3	H1
ACTR3	9.9555e-13	0.644293	0.589	0.281	1.35365e-08	ACTR3	H1
MAP3K7	4.93267e-14	0.642628	0.5	0.19	6.70695e-10	MAP3K7	H1
IGFBP7	9.29306e-10	0.642591	0.79	0.447	1.26358e-05	IGFBP7	H1
ALDH1B1	4.70073e-08	0.642359	0.202	0.062	0.000639159	ALDH1B1	H1
RPL32	6.33387e-12	0.638972	0.992	0.882	8.61216e-08	RPL32	H1
CAPRIN2	1.05789e-08	0.638806	0.387	0.17	0.000143842	CAPRIN2	H1
COL27A1	9.5291e-14	0.637878	0.25	0.055	1.29567e-09	COL27A1	H1
SYNPO	3.48568e-08	0.63777	0.347	0.145	0.000473948	SYNPO	H1
CDK16	2.63999e-08	0.636352	0.629	0.371	0.000358959	CDK16	H1
RSL1D1	1.05425e-13	0.636093	0.774	0.409	1.43347e-09	RSL1D1	H1
ADIPOR1	1.87242e-09	0.636076	0.589	0.325	2.54593e-05	ADIPOR1	H1
CAMK2N1	1.05568e-13	0.634816	0.694	0.382	1.43541e-09	CAMK2N1	H1
NOC2L	2.80475e-10	0.632944	0.411	0.171	3.81362e-06	NOC2L	H1
STC1	3.88966e-28	0.627666	0.21	0.01	5.28877e-24	STC1	H1
AFF3	5.57295e-07	0.627602	0.266	0.112	0.00757754	AFF3	H1
CCDC107	2.63009e-21	0.62746	0.605	0.219	3.57613e-17	CCDC107	H1
APLN	1.03291e-19	0.627054	0.298	0.053	1.40444e-15	APLN	H1
MFSD10	1.17667e-11	0.626548	0.484	0.208	1.59992e-07	MFSD10	H1
FOSB	1.15345e-09	0.626536	0.847	0.572	1.56835e-05	FOSB	H1
NR2F6	1.56e-20	0.623891	0.387	0.087	2.12113e-16	NR2F6	H1
HSF1	6.39545e-14	0.622391	0.621	0.296	8.69589e-10	HSF1	H1
SMYD2	2.31075e-12	0.621909	0.435	0.16	3.14192e-08	SMYD2	H1
HK1	3.61865e-13	0.621698	0.435	0.158	4.92028e-09	HK1	H1
PDK3	1.58045e-06	0.621503	0.315	0.15	0.0214894	PDK3	H1
FEM1C	3.2271e-11	0.621204	0.524	0.253	4.38789e-07	FEM1C	H1
NFIC	1.4765e-10	0.620041	0.71	0.436	2.00759e-06	NFIC	H1
GTPBP2	4.72063e-11	0.619492	0.266	0.078	6.41865e-07	GTPBP2	H1
BSG	2.5054e-11	0.619383	0.96	0.737	3.40659e-07	BSG	H1
RPL36AL	3.02704e-11	0.618986	0.79	0.506	4.11587e-07	RPL36AL	H1
NR1H2	5.33349e-12	0.618704	0.508	0.221	7.25195e-08	NR1H2	H1
MVP	6.18253e-12	0.614946	0.371	0.128	8.40639e-08	MVP	H1
INSIG2	1.76247e-11	0.613815	0.411	0.16	2.39643e-07	INSIG2	H1
ABL1	3.33712e-11	0.613028	0.395	0.15	4.53748e-07	ABL1	H1
SLC35E1	1.31584e-15	0.612601	0.492	0.176	1.78914e-11	SLC35E1	H1
TBL3	8.9829e-13	0.612562	0.395	0.132	1.22141e-08	TBL3	H1
CASP4	1.67453e-12	0.612297	0.234	0.054	2.27685e-08	CASP4	H1
DPP9	7.594e-11	0.611233	0.403	0.155	1.03256e-06	DPP9	H1
CHST2	1.56996e-12	0.610574	0.427	0.152	2.13468e-08	CHST2	H1
GEMIN7	9.7248e-15	0.6105	0.419	0.14	1.32228e-10	GEMIN7	H1
EMP3	9.96453e-19	0.610385	0.887	0.525	1.35488e-14	EMP3	H1
BRMS1	9.97944e-14	0.609981	0.452	0.164	1.3569e-09	BRMS1	H1
VDAC1	9.74738e-12	0.609883	0.774	0.481	1.32535e-07	VDAC1	H1
SP100	1.623e-12	0.608802	0.468	0.191	2.2068e-08	SP100	H1
PAPOLA	3.51796e-09	0.608043	0.661	0.401	4.78336e-05	PAPOLA	H1
VMP1	3.88785e-09	0.607987	0.75	0.436	5.28631e-05	VMP1	H1
MUS81	1.05193e-13	0.607199	0.427	0.146	1.4303e-09	MUS81	H1
PABPC4	7.86662e-12	0.60487	0.54	0.264	1.06962e-07	PABPC4	H1
RPLP0	5.12e-14	0.604039	0.992	0.901	6.96166e-10	RPLP0	H1
SLC16A1	2.32592e-13	0.603526	0.653	0.317	3.16255e-09	SLC16A1	H1
PPP1R16A	2.77588e-07	0.601801	0.395	0.201	0.00377437	PPP1R16A	H1
SLC10A3	4.80282e-14	0.6018	0.266	0.06	6.53039e-10	SLC10A3	H1
ARF1	1.29575e-11	0.601469	0.952	0.66	1.76183e-07	ARF1	H1
NANS	4.34524e-13	0.600161	0.371	0.119	5.90822e-09	NANS	H1
BTG1	1.22731e-07	0.599974	0.79	0.519	0.00166877	BTG1	H1
SERTAD3	1.08675e-13	0.599839	0.427	0.146	1.47766e-09	SERTAD3	H1
MCL1	7.22127e-12	0.598466	0.823	0.493	9.81876e-08	MCL1	H1
FBXW5	1.63824e-08	0.598238	0.468	0.229	0.000222752	FBXW5	H1
STC2	2.03673e-47	0.595596	0.29	0.005	2.76934e-43	STC2	H1
CAPNS1	3.58405e-11	0.594583	0.742	0.465	4.87324e-07	CAPNS1	H1
RNF181	3.73991e-11	0.594226	0.742	0.457	5.08516e-07	RNF181	H1
CD68	3.31035e-25	0.59135	0.508	0.138	4.50109e-21	CD68	H1
TMEM120A	4.4775e-13	0.589747	0.548	0.231	6.08805e-09	TMEM120A	H1
GNB2	6.61364e-09	0.589381	0.911	0.692	8.99256e-05	GNB2	H1
EGLN1	1.12043e-12	0.588771	0.492	0.199	1.52344e-08	EGLN1	H1
CHD1L	1.35788e-13	0.588255	0.516	0.215	1.84631e-09	CHD1L	H1
LOC100126784	1.05197e-14	0.587383	0.387	0.119	1.43036e-10	LOC100126784	H1
EFEMP2	3.0931e-08	0.585484	0.524	0.283	0.000420569	EFEMP2	H1
ACTN4	2.90889e-11	0.58544	0.597	0.306	3.95522e-07	ACTN4	H1
P4HB	5.44479e-09	0.584674	0.75	0.487	7.40329e-05	P4HB	H1
PSMF1	7.46501e-08	0.584351	0.613	0.35	0.00101502	PSMF1	H1
ELL2	3.12403e-28	0.583873	0.774	0.282	4.24775e-24	ELL2	H1
TRMT112	5.65872e-10	0.583192	0.847	0.597	7.69417e-06	TRMT112	H1
DEDD2	5.81537e-09	0.582807	0.306	0.116	7.90715e-05	DEDD2	H1
CEBPB	7.80422e-25	0.581278	0.661	0.228	1.06114e-20	CEBPB	H1
PDP1	2.17897e-12	0.580892	0.468	0.179	2.96275e-08	PDP1	H1
PRDX4	1.25818e-07	0.579118	0.71	0.453	0.00171075	PRDX4	H1
KHDRBS3	3.46288e-14	0.578761	0.524	0.206	4.70848e-10	KHDRBS3	H1
PKN1	5.99978e-21	0.576599	0.613	0.219	8.15791e-17	PKN1	H1
ITPR1	3.74051e-18	0.576387	0.323	0.07	5.08598e-14	ITPR1	H1
EIF3H	1.59683e-09	0.576199	0.661	0.401	2.17121e-05	EIF3H	H1
RPL7L1	3.68259e-14	0.575266	0.589	0.257	5.00722e-10	RPL7L1	H1
PTPRF	7.41699e-07	0.574558	0.613	0.405	0.0100849	PTPRF	H1
TPT1	7.78342e-11	0.574161	0.952	0.77	1.05831e-06	TPT1	H1
HOXA4	5.365e-18	0.573217	0.419	0.119	7.2948e-14	HOXA4	H1
SLC39A13	7.90031e-07	0.571092	0.46	0.249	0.0107421	SLC39A13	H1
NT5DC3	1.5001e-08	0.569899	0.403	0.181	0.000203968	NT5DC3	H1
CCDC86	6.14015e-13	0.567284	0.339	0.099	8.34876e-09	CCDC86	H1
FAS	1.22934e-15	0.566192	0.258	0.05	1.67154e-11	FAS	H1
RPL31	1.44963e-10	0.564263	0.976	0.85	1.97107e-06	RPL31	H1
COL1A2	2.59855e-12	0.56403	0.403	0.135	3.53325e-08	COL1A2	H1
RAI14	1.37984e-08	0.563332	0.258	0.091	0.000187617	RAI14	H1
CSRP2	1.12946e-08	0.562524	0.694	0.406	0.000153573	CSRP2	H1
SERPING1	4.12914e-08	0.561574	0.669	0.379	0.000561439	SERPING1	H1
APBB3	6.55056e-08	0.560756	0.355	0.156	0.000890679	APBB3	H1
CREB3	4.55818e-09	0.560646	0.54	0.272	6.19776e-05	CREB3	H1
EMP1	1.83816e-09	0.56047	0.823	0.586	2.49934e-05	EMP1	H1
BAG5	6.74936e-08	0.560303	0.355	0.157	0.00091771	BAG5	H1
CAST	1.14177e-13	0.558993	0.742	0.43	1.55246e-09	CAST	H1
BCL3	1.1185e-18	0.558258	0.46	0.136	1.52083e-14	BCL3	H1
CNPPD1	5.01758e-16	0.557982	0.565	0.224	6.8224e-12	CNPPD1	H1
RAB10	1.17565e-08	0.556463	0.694	0.421	0.000159853	RAB10	H1
IGF2R	8.60079e-08	0.555684	0.306	0.126	0.00116945	IGF2R	H1
LIMK1	8.38793e-09	0.554035	0.315	0.121	0.000114051	LIMK1	H1
RASSF8	3.20451e-17	0.554028	0.484	0.158	4.35717e-13	RASSF8	H1
CAPG	3.21548e-15	0.553729	0.492	0.179	4.37208e-11	CAPG	H1
TPD52	2.54048e-11	0.553498	0.427	0.17	3.45429e-07	TPD52	H1
RPS5	2.04523e-08	0.551681	0.944	0.784	0.00027809	RPS5	H1
SERTAD1	4.76477e-07	0.551024	0.565	0.331	0.00647865	SERTAD1	H1
NPC2	3.20467e-13	0.549471	0.645	0.293	4.35739e-09	NPC2	H1
C4orf3	2.74857e-14	0.549341	0.871	0.56	3.73724e-10	C4orf3	H1
RIOK3	3.04755e-10	0.548012	0.645	0.358	4.14376e-06	RIOK3	H1
TAF1D	1.74215e-11	0.547517	0.5	0.213	2.3688e-07	TAF1D	H1
CIB1	4.28941e-10	0.547045	0.605	0.302	5.83231e-06	CIB1	H1
IFRD2	2.21143e-09	0.547015	0.387	0.157	3.00688e-05	IFRD2	H1
TCIRG1	7.27533e-15	0.546307	0.29	0.067	9.89226e-11	TCIRG1	H1
RPS7	3.01268e-10	0.544457	0.927	0.789	4.09634e-06	RPS7	H1
EEF1A1	2.84634e-11	0.543919	1	0.97	3.87017e-07	EEF1A1	H1
DRAP1	1.85942e-14	0.543094	0.863	0.537	2.52826e-10	DRAP1	H1
MGAT4B	1.06552e-15	0.542399	0.492	0.167	1.44879e-11	MGAT4B	H1
ACADVL	6.17551e-09	0.542183	0.766	0.503	8.39684e-05	ACADVL	H1
RPL18A	6.59172e-11	0.541976	0.976	0.854	8.96276e-07	RPL18A	H1
ARPC2	2.7268e-10	0.541812	0.847	0.566	3.70764e-06	ARPC2	H1
HDLBP	1.62366e-09	0.541437	0.718	0.404	2.20769e-05	HDLBP	H1
TMED9	2.89665e-11	0.541435	0.548	0.259	3.93858e-07	TMED9	H1
RPS11	2.57407e-11	0.540833	0.984	0.893	3.49996e-07	RPS11	H1
CD276	1.20634e-12	0.540761	0.476	0.181	1.64025e-08	CD276	H1
POLR3A	5.21719e-08	0.53997	0.258	0.091	0.000709381	POLR3A	H1
SLC43A3	1.44843e-07	0.539947	0.395	0.187	0.00196942	SLC43A3	H1
ITPR3	3.18994e-07	0.539165	0.161	0.045	0.00433737	ITPR3	H1
FAM89B	4.11277e-12	0.537635	0.508	0.216	5.59213e-08	FAM89B	H1
PABPC1	9.01504e-12	0.537266	0.887	0.648	1.22578e-07	PABPC1	H1
MTHFD2	2.02603e-07	0.535502	0.355	0.158	0.0027548	MTHFD2	H1
WDR13	1.96468e-09	0.535418	0.5	0.25	2.67138e-05	WDR13	H1
LMNA	1.86e-06	0.535101	0.782	0.589	0.0252905	LMNA	H1
TUBB4B	3.572e-09	0.534796	0.79	0.522	4.85685e-05	TUBB4B	H1
ZNF263	3.45824e-12	0.5345	0.363	0.125	4.70217e-08	ZNF263	H1
TNKS1BP1	7.37875e-09	0.532844	0.435	0.203	0.000100329	TNKS1BP1	H1
RELA	2.70264e-15	0.532528	0.661	0.298	3.67478e-11	RELA	H1
RPL27A	9.72248e-12	0.531604	0.984	0.833	1.32197e-07	RPL27A	H1
LRP10	3.05393e-12	0.531485	0.565	0.25	4.15243e-08	LRP10	H1
CD164	5.06714e-09	0.530281	0.653	0.381	6.88979e-05	CD164	H1
RPL34	6.11601e-07	0.530086	0.935	0.808	0.00831593	RPL34	H1
NSUN5	9.53342e-07	0.528125	0.387	0.204	0.0129626	NSUN5	H1
BLZF1	1.09113e-10	0.527944	0.379	0.145	1.48362e-06	BLZF1	H1
DUSP5	2.63845e-10	0.527633	0.323	0.111	3.5875e-06	DUSP5	H1
ITGB1BP1	7.02875e-10	0.527559	0.573	0.294	9.55699e-06	ITGB1BP1	H1
SLC20A1	3.2516e-06	0.526092	0.427	0.231	0.044212	SLC20A1	H1
WTAP	1.40538e-10	0.525819	0.839	0.565	1.91089e-06	WTAP	H1
HEBP2	5.32107e-16	0.525366	0.589	0.243	7.23506e-12	HEBP2	H1
DPP7	1.97997e-13	0.524708	0.669	0.314	2.69216e-09	DPP7	H1
PHC2	1.29191e-09	0.524634	0.621	0.336	1.75661e-05	PHC2	H1
RPL28	6.52522e-10	0.523601	0.919	0.681	8.87234e-06	RPL28	H1
FTL	6.20966e-18	0.521149	0.992	0.877	8.44327e-14	FTL	H1
SLC6A8	7.59448e-09	0.519544	0.492	0.255	0.000103262	SLC6A8	H1
TRMT61A	3.15831e-15	0.518955	0.25	0.049	4.29435e-11	TRMT61A	H1
THOC6	4.82414e-10	0.518569	0.387	0.158	6.55939e-06	THOC6	H1
MRPL17	8.27796e-15	0.518349	0.5	0.177	1.12555e-10	MRPL17	H1
CFL2	9.37302e-10	0.517952	0.605	0.309	1.27445e-05	CFL2	H1
PITX1	3.31566e-19	0.516856	0.274	0.045	4.5083e-15	PITX1	H1
GSN	2.2031e-07	0.516694	0.492	0.258	0.00299556	GSN	H1
RPL37	7.70741e-14	0.512741	0.976	0.838	1.04798e-09	RPL37	H1
YWHAG	5.22885e-17	0.512471	0.79	0.401	7.10966e-13	YWHAG	H1
UXT	2.93293e-12	0.512061	0.653	0.325	3.98791e-08	UXT	H1
SERPINB6	3.35184e-10	0.510487	0.669	0.372	4.55749e-06	SERPINB6	H1
ACTA2	9.05669e-07	0.505065	0.145	0.039	0.0123144	ACTA2	H1
PDLIM4	5.60645e-12	0.503758	0.726	0.389	7.62309e-08	PDLIM4	H1
TAF10	2.55833e-14	0.502737	0.71	0.357	3.47856e-10	TAF10	H1
RDH10	3.86926e-08	0.501291	0.355	0.155	0.000526103	RDH10	H1
ZDHHC5	2.80073e-09	0.501235	0.226	0.065	3.80815e-05	ZDHHC5	H1
DHRS3	5.06398e-15	0.500774	0.468	0.157	6.88549e-11	DHRS3	H1
HMGA1	3.63743e-15	0.499461	0.492	0.187	4.94582e-11	HMGA1	H1
BCL2L1	1.10294e-10	0.499319	0.524	0.243	1.49966e-06	BCL2L1	H1
SLC38A1	5.76595e-07	0.499095	0.403	0.19	0.00783997	SLC38A1	H1
ATP6V1F	1.57893e-08	0.49871	0.935	0.701	0.000214688	ATP6V1F	H1
ANXA1	1.18302e-18	0.498408	0.911	0.479	1.60856e-14	ANXA1	H1
PVR	1.21882e-14	0.4981	0.339	0.091	1.65723e-10	PVR	H1
ARPC1B	5.04426e-16	0.497898	0.556	0.205	6.85868e-12	ARPC1B	H1
PUS1	1.34088e-09	0.497789	0.194	0.048	1.82319e-05	PUS1	H1
GNB1	1.77841e-09	0.497683	0.798	0.522	2.41811e-05	GNB1	H1
SDC4	5.44785e-11	0.496966	0.411	0.169	7.40744e-07	SDC4	H1
SEC31A	1.31886e-12	0.494851	0.742	0.415	1.79326e-08	SEC31A	H1
OXSR1	1.64897e-11	0.494573	0.411	0.151	2.24211e-07	OXSR1	H1
IL32	1.02547e-21	0.494437	0.395	0.086	1.39433e-17	IL32	H1
RCL1	2.86642e-08	0.494179	0.25	0.083	0.000389747	RCL1	H1
NEAT1	8.04214e-07	0.492878	0.589	0.366	0.0109349	NEAT1	H1
PXN	2.08259e-06	0.490402	0.452	0.262	0.028317	PXN	H1
SFXN3	4.90111e-12	0.490176	0.339	0.109	6.66404e-08	SFXN3	H1
EIF3G	7.71661e-12	0.489972	0.702	0.385	1.04923e-07	EIF3G	H1
CLEC2B	1.78432e-26	0.489276	0.218	0.014	2.42614e-22	CLEC2B	H1
MAP2K2	2.99214e-09	0.489159	0.597	0.309	4.06841e-05	MAP2K2	H1
RNF10	3.36668e-11	0.488985	0.677	0.361	4.57768e-07	RNF10	H1
RAB40C	2.93278e-09	0.488752	0.242	0.072	3.9877e-05	RAB40C	H1
MED10	9.46771e-07	0.486517	0.597	0.361	0.0128732	MED10	H1
UNC5B	5.14903e-09	0.485449	0.169	0.04	7.00113e-05	UNC5B	H1
EXOSC5	3.31665e-08	0.485239	0.331	0.136	0.000450965	EXOSC5	H1
LARP1	3.82295e-07	0.484558	0.702	0.486	0.00519806	LARP1	H1
AK2	4.31014e-11	0.48388	0.782	0.517	5.8605e-07	AK2	H1
RCE1	1.16816e-08	0.483129	0.266	0.089	0.000158834	RCE1	H1
ULK3	1.0188e-07	0.483087	0.387	0.172	0.00138527	ULK3	H1
GATAD1	1.08666e-06	0.482526	0.548	0.342	0.0147753	GATAD1	H1
CDC16	3.69923e-07	0.482139	0.403	0.196	0.00502984	CDC16	H1
RPS20	1.10875e-07	0.482054	0.903	0.786	0.00150757	RPS20	H1
C11orf24	2.34188e-10	0.480987	0.524	0.236	3.18425e-06	C11orf24	H1
AXL	3.85144e-19	0.480731	0.387	0.096	5.2368e-15	AXL	H1
AP3D1	1.41896e-06	0.479304	0.589	0.361	0.0192937	AP3D1	H1
UBE2I	1.28982e-12	0.47882	0.677	0.36	1.75377e-08	UBE2I	H1
ADCY8	5.28846e-14	0.478571	0.427	0.145	7.19072e-10	ADCY8	H1
FKBP4	1.3185e-15	0.478459	0.589	0.235	1.79277e-11	FKBP4	H1
CNN2	1.34157e-21	0.478133	0.315	0.055	1.82413e-17	CNN2	H1
RPF2	1.15017e-16	0.477382	0.524	0.195	1.56388e-12	RPF2	H1
STT3A	1.73549e-08	0.476549	0.702	0.463	0.000235975	STT3A	H1
AMD1	3.27935e-11	0.47632	0.581	0.278	4.45894e-07	AMD1	H1
RPS8	1.51244e-06	0.476009	0.944	0.853	0.0205646	RPS8	H1
TFPI	1.1247e-08	0.475645	0.508	0.245	0.000152926	TFPI	H1
SLC9A1	1.73352e-09	0.47515	0.323	0.122	2.35707e-05	SLC9A1	H1
PMM2	7.87913e-10	0.474271	0.323	0.113	1.07133e-05	PMM2	H1
EIF3B	9.03419e-08	0.473661	0.645	0.394	0.00122838	EIF3B	H1
WRNIP1	1.34405e-06	0.471351	0.323	0.153	0.0182751	WRNIP1	H1
CLTA	4.11185e-08	0.470537	0.694	0.429	0.000559088	CLTA	H1
SLC16A3	2.08145e-32	0.469843	0.323	0.03	2.83015e-28	SLC16A3	H1
GOLGA3	3.80319e-07	0.468819	0.427	0.215	0.0051712	GOLGA3	H1
TPRA1	1.2439e-06	0.468328	0.29	0.123	0.0169134	TPRA1	H1
ZNF581	1.92715e-15	0.467075	0.347	0.092	2.62034e-11	ZNF581	H1
RNF149	8.16737e-13	0.465237	0.524	0.218	1.11052e-08	RNF149	H1
BHLHE41	1.00585e-13	0.464361	0.435	0.151	1.36766e-09	BHLHE41	H1
RPL35	1.30016e-09	0.463868	0.976	0.863	1.76782e-05	RPL35	H1
PARP6	1.20617e-09	0.463526	0.589	0.299	1.64004e-05	PARP6	H1
KLF7	1.5921e-06	0.462029	0.298	0.13	0.0216477	KLF7	H1
HMGXB3	1.8665e-09	0.461961	0.484	0.226	2.53788e-05	HMGXB3	H1
RELB	1.15987e-15	0.461378	0.298	0.068	1.57708e-11	RELB	H1
TPD52L1	5.0706e-11	0.460073	0.242	0.062	6.89449e-07	TPD52L1	H1
MT1G	2.72295e-10	0.459235	0.25	0.072	3.70239e-06	MT1G	H1
FRMD6-AS1	8.61967e-13	0.458397	0.202	0.038	1.17202e-08	FRMD6-AS1	H1
ASCC2	9.35981e-08	0.458353	0.355	0.158	0.00127265	ASCC2	H1
TINF2	4.30951e-11	0.458303	0.444	0.181	5.85964e-07	TINF2	H1
PLK3	2.27762e-08	0.457296	0.395	0.169	0.000309687	PLK3	H1
MCFD2	2.70319e-09	0.456846	0.613	0.338	3.67553e-05	MCFD2	H1
STAC	5.68356e-07	0.456444	0.282	0.114	0.00772794	STAC	H1
MTHFD1L	1.11635e-16	0.455214	0.371	0.101	1.5179e-12	MTHFD1L	H1
NOB1	8.59489e-09	0.454286	0.355	0.142	0.000116865	NOB1	H1
RALA	1.09687e-07	0.453502	0.661	0.408	0.00149141	RALA	H1
ACTR1B	2.931e-08	0.453099	0.363	0.156	0.000398528	ACTR1B	H1
CFDP1	1.51347e-11	0.452019	0.597	0.294	2.05787e-07	CFDP1	H1
RMND5B	3.64076e-07	0.451547	0.282	0.114	0.00495033	RMND5B	H1
LZTS2	6.75929e-12	0.450438	0.339	0.114	9.19061e-08	LZTS2	H1
CHRNA9	2.13712e-12	0.450055	0.145	0.019	2.90584e-08	CHRNA9	H1
ARMC10	1.76902e-11	0.44892	0.565	0.267	2.40534e-07	ARMC10	H1
CFLAR	7.53226e-14	0.448006	0.637	0.294	1.02416e-09	CFLAR	H1
TMEM184C	3.53676e-08	0.447523	0.298	0.114	0.000480893	TMEM184C	H1
SART1	4.07636e-09	0.447304	0.323	0.125	5.54262e-05	SART1	H1
CUL4A	1.32909e-12	0.447152	0.524	0.218	1.80717e-08	CUL4A	H1
YWHAZ	6.58336e-07	0.447127	0.927	0.844	0.0089514	YWHAZ	H1
SEZ6L2	1.09805e-08	0.444893	0.363	0.15	0.000149302	SEZ6L2	H1
RPS15A	6.22712e-09	0.444385	0.952	0.771	8.46701e-05	RPS15A	H1
IFRD1	5.05207e-11	0.443824	0.887	0.572	6.8693e-07	IFRD1	H1
LTBP1	1.10281e-06	0.442868	0.492	0.288	0.014995	LTBP1	H1
KCNN4	1.71986e-10	0.442856	0.282	0.084	2.33849e-06	KCNN4	H1
CHAC1	5.08196e-11	0.44142	0.242	0.063	6.90994e-07	CHAC1	H1
ELOVL1	4.67202e-08	0.440098	0.516	0.279	0.000635254	ELOVL1	H1
PPME1	1.14456e-08	0.439657	0.524	0.265	0.000155626	PPME1	H1
SYPL1	8.09453e-08	0.439032	0.645	0.385	0.00110061	SYPL1	H1
KIAA1191	4.44887e-12	0.438836	0.734	0.394	6.04913e-08	KIAA1191	H1
RIN1	3.18928e-11	0.438406	0.274	0.078	4.33646e-07	RIN1	H1
ZNRF1	5.22863e-19	0.43811	0.419	0.112	7.10937e-15	ZNRF1	H1
IFITM3	3.8601e-10	0.437882	0.879	0.532	5.24858e-06	IFITM3	H1
NUMA1	1.03863e-08	0.437482	0.621	0.33	0.000141223	NUMA1	H1
RPS6KA2	1.42211e-07	0.437276	0.226	0.077	0.00193364	RPS6KA2	H1
FLII	1.10001e-06	0.436238	0.395	0.196	0.0149569	FLII	H1
FOSL2	4.5154e-12	0.435916	0.363	0.118	6.13959e-08	FOSL2	H1
RNF220	2.78548e-06	0.434685	0.556	0.36	0.0378742	RNF220	H1
CCDC130	6.99419e-11	0.434301	0.532	0.235	9.51e-07	CCDC130	H1
DYNLL1	2.21244e-07	0.433806	0.927	0.808	0.00300825	DYNLL1	H1
PIM3	8.2874e-09	0.432982	0.226	0.068	0.000112684	PIM3	H1
DVL1	6.10221e-14	0.432066	0.355	0.107	8.29718e-10	DVL1	H1
CD163L1	2.05823e-33	0.432019	0.306	0.025	2.79858e-29	CD163L1	H1
S100A6	5.57748e-18	0.431604	0.984	0.781	7.5837e-14	S100A6	H1
GANAB	1.09571e-08	0.430296	0.742	0.442	0.000148984	GANAB	H1
TATDN1	5.53799e-15	0.429773	0.492	0.177	7.53001e-11	TATDN1	H1
PML	2.59362e-08	0.429632	0.331	0.135	0.000352655	PML	H1
ZNF146	7.78035e-09	0.4296	0.419	0.19	0.000105789	ZNF146	H1
FARSA	9.58227e-07	0.4294	0.444	0.24	0.013029	FARSA	H1
KRTCAP2	2.83989e-07	0.429219	0.823	0.6	0.0038614	KRTCAP2	H1
ABCB6	1.9897e-08	0.429204	0.355	0.146	0.00027054	ABCB6	H1
SIRT7	2.17714e-06	0.428949	0.234	0.092	0.0296026	SIRT7	H1
PAM	1.11129e-09	0.428207	0.581	0.287	1.51102e-05	PAM	H1
METTL22	1.28572e-07	0.428086	0.266	0.098	0.0017482	METTL22	H1
SEC61A1	1.25454e-08	0.427849	0.774	0.488	0.00017058	SEC61A1	H1
TMEM38B	4.25425e-13	0.427847	0.347	0.103	5.7845e-09	TMEM38B	H1
VLDLR	6.77574e-10	0.427438	0.145	0.026	9.21297e-06	VLDLR	H1
CLDN15	1.48517e-06	0.42674	0.185	0.062	0.0201938	CLDN15	H1
TRIP10	5.49183e-15	0.426212	0.387	0.117	7.46724e-11	TRIP10	H1
TAGLN2	1.26298e-08	0.4259	0.823	0.508	0.000171727	TAGLN2	H1
ATP6V1D	2.3768e-08	0.42532	0.597	0.317	0.000323174	ATP6V1D	H1
EIF2B2	3.11194e-06	0.425107	0.379	0.192	0.042313	EIF2B2	H1
ACTN2	3.26656e-07	0.423685	0.403	0.191	0.00444154	ACTN2	H1
PRKAB2	9.06062e-09	0.423032	0.323	0.125	0.000123197	PRKAB2	H1
PSPH	2.81212e-08	0.42133	0.806	0.535	0.000382364	PSPH	H1
ORMDL2	8.7417e-08	0.419246	0.387	0.175	0.00118861	ORMDL2	H1
RHOG	1.86006e-08	0.41903	0.331	0.131	0.000252912	RHOG	H1
UAP1L1	1.75092e-07	0.418557	0.218	0.072	0.00238072	UAP1L1	H1
ARL2	4.50978e-10	0.41833	0.581	0.281	6.13194e-06	ARL2	H1
BCAT2	1.63801e-11	0.41768	0.323	0.103	2.2272e-07	BCAT2	H1
TUT1	2.05168e-08	0.417158	0.282	0.102	0.000278967	TUT1	H1
ENPP5	2.27579e-11	0.417018	0.153	0.024	3.09439e-07	ENPP5	H1
EFR3B	2.87962e-06	0.41634	0.323	0.153	0.0391542	EFR3B	H1
CHMP1A	2.99687e-07	0.415879	0.476	0.25	0.00407484	CHMP1A	H1
SNAPC3	1.29379e-10	0.415445	0.403	0.158	1.75916e-06	SNAPC3	H1
CIZ1	2.14932e-08	0.415222	0.468	0.239	0.000292243	CIZ1	H1
RPL7A	9.83409e-08	0.415214	0.96	0.718	0.00133714	RPL7A	H1
CBFA2T3	1.59695e-23	0.415079	0.266	0.031	2.17137e-19	CBFA2T3	H1
JUND	8.61829e-08	0.414497	0.927	0.76	0.00117183	JUND	H1
RRP9	3.7158e-13	0.41395	0.347	0.103	5.05237e-09	RRP9	H1
EIF3M	1.17812e-06	0.413817	0.742	0.511	0.0160188	EIF3M	H1
RPL29	2.544e-07	0.413586	0.968	0.769	0.00345907	RPL29	H1
BOD1	9.1066e-08	0.413576	0.508	0.263	0.00123822	BOD1	H1
CA5BP1	2.86933e-11	0.413064	0.468	0.196	3.90142e-07	CA5BP1	H1
BCL7B	1.54057e-08	0.412216	0.653	0.387	0.000209472	BCL7B	H1
TPM3	1.05819e-06	0.410839	0.766	0.55	0.0143882	TPM3	H1
SEL1L	2.86113e-06	0.410126	0.363	0.186	0.0389028	SEL1L	H1
PHLDB2	5.61437e-09	0.409719	0.121	0.02	7.63386e-05	PHLDB2	H1
PROS1	3.26831e-07	0.409646	0.492	0.257	0.00444393	PROS1	H1
RPL10	2.65883e-09	0.409119	0.976	0.853	3.61521e-05	RPL10	H1
CD2AP	3.40846e-15	0.409067	0.339	0.088	4.63448e-11	CD2AP	H1
NOM1	9.30425e-12	0.408781	0.395	0.142	1.2651e-07	NOM1	H1
DPH2	6.59781e-09	0.408583	0.29	0.099	8.97105e-05	DPH2	H1
MFSD12	4.02556e-08	0.407229	0.306	0.121	0.000547355	MFSD12	H1
MRPL18	3.46084e-07	0.406118	0.573	0.325	0.0047057	MRPL18	H1
FERMT2	3.30005e-07	0.406034	0.613	0.376	0.00448707	FERMT2	H1
MAP3K6	1.51316e-08	0.405295	0.298	0.108	0.000205744	MAP3K6	H1
SHKBP1	3.05993e-09	0.40511	0.266	0.086	4.16058e-05	SHKBP1	H1
NUB1	1.20606e-06	0.404652	0.476	0.269	0.0163988	NUB1	H1
FAM126A	4.84545e-07	0.404043	0.484	0.255	0.00658836	FAM126A	H1
CAMK1	6.22898e-09	0.403778	0.371	0.152	8.46955e-05	CAMK1	H1
DAPK3	1.4255e-12	0.403726	0.371	0.125	1.93825e-08	DAPK3	H1
R3HDM4	3.28078e-10	0.403478	0.435	0.185	4.46087e-06	R3HDM4	H1
RPS9	4.45342e-08	0.403462	0.919	0.679	0.000605532	RPS9	H1
CTSD	2.82005e-07	0.403171	0.742	0.45	0.00383442	CTSD	H1
JMJD6	6.85009e-10	0.402963	0.379	0.15	9.31407e-06	JMJD6	H1
DPP4	1.76805e-08	0.401371	0.121	0.021	0.000240402	DPP4	H1
DDIT4	8.91133e-07	0.401174	0.306	0.131	0.0121167	DDIT4	H1
PCMTD1	3.53414e-07	0.400149	0.315	0.138	0.00480537	PCMTD1	H1
PAK1IP1	7.96891e-07	0.399969	0.419	0.21	0.0108353	PAK1IP1	H1
CDC37	5.69315e-09	0.398537	0.694	0.415	7.74098e-05	CDC37	H1
PRDX5	1.2638e-06	0.398261	0.839	0.647	0.0171839	PRDX5	H1
NFASC	8.71559e-08	0.398071	0.508	0.265	0.00118506	NFASC	H1
LOC100133091	7.28781e-12	0.397803	0.476	0.21	9.90924e-08	LOC100133091	H1
RUVBL2	1.34702e-08	0.397347	0.556	0.288	0.000183155	RUVBL2	H1
EIF3E	7.6854e-10	0.396406	0.702	0.382	1.04498e-05	EIF3E	H1
PLEKHO1	2.02343e-07	0.396099	0.306	0.127	0.00275125	PLEKHO1	H1
FLAD1	3.07986e-06	0.394558	0.516	0.319	0.0418769	FLAD1	H1
ZNHIT2	1.23818e-06	0.393801	0.21	0.074	0.0168356	ZNHIT2	H1
LZTS1	2.15793e-09	0.392105	0.242	0.072	2.93414e-05	LZTS1	H1
RPL37A	1.46292e-08	0.390258	0.984	0.904	0.000198914	RPL37A	H1
MBD2	5.23771e-10	0.390185	0.379	0.15	7.12171e-06	MBD2	H1
SP140L	2.26618e-13	0.389983	0.274	0.065	3.08133e-09	SP140L	H1
DAB2	3.13988e-07	0.389956	0.234	0.082	0.0042693	DAB2	H1
IRAK2	1.83122e-08	0.389855	0.218	0.065	0.00024899	IRAK2	H1
TMEM41A	2.16232e-09	0.389769	0.387	0.164	2.94011e-05	TMEM41A	H1
CTNNBL1	9.0975e-10	0.389637	0.387	0.16	1.23699e-05	CTNNBL1	H1
NUDCD3	8.70937e-09	0.389036	0.637	0.389	0.000118421	NUDCD3	H1
ZNF623	3.63496e-06	0.387872	0.145	0.042	0.0494246	ZNF623	H1
NOL7	2.49516e-08	0.386251	0.694	0.426	0.000339267	NOL7	H1
ALKBH5	1.69118e-10	0.385915	0.54	0.255	2.2995e-06	ALKBH5	H1
DHPS	2.79387e-09	0.385853	0.54	0.265	3.79883e-05	DHPS	H1
DNAJA3	1.99912e-07	0.385165	0.419	0.206	0.00271821	DNAJA3	H1
TMEM43	6.3135e-07	0.384427	0.444	0.23	0.00858446	TMEM43	H1
TMEM115	5.34159e-08	0.383972	0.387	0.175	0.000726296	TMEM115	H1
EARS2	4.24865e-08	0.382277	0.161	0.039	0.000577689	EARS2	H1
KDM5C	1.18746e-14	0.381833	0.508	0.199	1.61459e-10	KDM5C	H1
KXD1	5.84367e-09	0.381164	0.685	0.39	7.94564e-05	KXD1	H1
OSBPL8	1.66795e-11	0.380945	0.605	0.281	2.26791e-07	OSBPL8	H1
ZNF83	3.08974e-06	0.380712	0.508	0.279	0.0420112	ZNF83	H1
AXIN1	1.54342e-10	0.380473	0.363	0.133	2.09858e-06	AXIN1	H1
TAF6	3.52985e-07	0.38043	0.532	0.301	0.00479954	TAF6	H1
EBNA1BP2	3.24868e-08	0.380416	0.621	0.343	0.000441723	EBNA1BP2	H1
DISP2	2.62281e-06	0.380101	0.177	0.059	0.0356623	DISP2	H1
TGFBR3	2.28812e-08	0.379661	0.242	0.081	0.000311115	TGFBR3	H1
EIF4G1	7.0986e-11	0.379582	0.823	0.502	9.65196e-07	EIF4G1	H1
ARHGAP29	1.1094e-13	0.379549	0.363	0.107	1.50845e-09	ARHGAP29	H1
PITPNM1	2.27979e-09	0.379462	0.21	0.057	3.09984e-05	PITPNM1	H1
MED16	1.06845e-07	0.378796	0.387	0.174	0.00145277	MED16	H1
INPP5E	4.15772e-07	0.378284	0.274	0.111	0.00565325	INPP5E	H1
TRIOBP	4.71459e-09	0.378275	0.355	0.138	6.41043e-05	TRIOBP	H1
GADD45GIP1	7.85036e-09	0.37807	0.823	0.551	0.000106741	GADD45GIP1	H1
ADAM9	1.66927e-07	0.377517	0.605	0.342	0.0022697	ADAM9	H1
SRD5A1	6.51973e-09	0.377447	0.258	0.083	8.86488e-05	SRD5A1	H1
CORO2B	2.09427e-06	0.376893	0.411	0.219	0.0284759	CORO2B	H1
EHD1	9.56388e-11	0.376878	0.387	0.145	1.3004e-06	EHD1	H1
FAM110C	2.38235e-10	0.3766	0.194	0.044	3.23928e-06	FAM110C	H1
NCS1	5.14806e-10	0.376378	0.379	0.15	6.99982e-06	NCS1	H1
AP3S1	1.85782e-09	0.375648	0.548	0.278	2.52608e-05	AP3S1	H1
PSMC3	1.58616e-06	0.375439	0.661	0.438	0.021567	PSMC3	H1
RPS28	1.03524e-07	0.374788	0.935	0.819	0.00140762	RPS28	H1
PEX10	9.50569e-07	0.374587	0.371	0.175	0.0129249	PEX10	H1
NOP16	2.51436e-11	0.37306	0.524	0.22	3.41877e-07	NOP16	H1
MOB3A	7.72986e-09	0.372919	0.363	0.15	0.000105103	MOB3A	H1
VTI1B	2.23912e-08	0.37254	0.452	0.219	0.000304453	VTI1B	H1
EIF3D	3.56545e-09	0.371943	0.54	0.268	4.84794e-05	EIF3D	H1
PDCD6IP	1.71772e-06	0.371861	0.581	0.352	0.0233558	PDCD6IP	H1
UPF1	2.99096e-07	0.371507	0.46	0.233	0.00406681	UPF1	H1
TMEM214	1.97153e-07	0.371184	0.347	0.153	0.00268069	TMEM214	H1
ACOT13	1.45701e-07	0.370649	0.435	0.22	0.0019811	ACOT13	H1
DDX39A	6.74517e-09	0.369616	0.613	0.323	9.17141e-05	DDX39A	H1
TADA3	1.60549e-07	0.369105	0.581	0.323	0.00218298	TADA3	H1
BCAR1	6.85268e-08	0.368424	0.331	0.14	0.000931758	BCAR1	H1
ALDH3B1	2.03173e-13	0.368152	0.21	0.039	2.76254e-09	ALDH3B1	H1
IQGAP1	3.03601e-12	0.367994	0.621	0.297	4.12806e-08	IQGAP1	H1
LOC100506990	3.29737e-09	0.3675	0.282	0.097	4.48343e-05	LOC100506990	H1
SEC14L2	5.47454e-09	0.367388	0.395	0.171	7.44373e-05	SEC14L2	H1
CBLB	7.29935e-07	0.367129	0.266	0.108	0.00992492	CBLB	H1
PIH1D1	4.17674e-08	0.366008	0.427	0.197	0.000567911	PIH1D1	H1
CHPF2	2.69701e-11	0.365739	0.411	0.16	3.66712e-07	CHPF2	H1
RASAL2	2.58309e-07	0.364752	0.315	0.133	0.00351223	RASAL2	H1
AGFG1	4.08897e-10	0.363658	0.54	0.263	5.55977e-06	AGFG1	H1
MGAT2	2.8789e-14	0.363644	0.282	0.065	3.91444e-10	MGAT2	H1
IGFBP6	3.26437e-07	0.363145	0.21	0.069	0.00443857	IGFBP6	H1
PRELID1	9.37587e-07	0.36254	0.71	0.475	0.0127484	PRELID1	H1
ILVBL	7.57915e-09	0.362028	0.315	0.114	0.000103054	ILVBL	H1
TIMM44	1.71586e-07	0.361372	0.532	0.301	0.00233305	TIMM44	H1
PPP2R3C	1.67454e-08	0.361189	0.444	0.216	0.000227687	PPP2R3C	H1
ACSL4	3.22698e-11	0.361089	0.298	0.092	4.38772e-07	ACSL4	H1
SHARPIN	3.09057e-08	0.361051	0.468	0.229	0.000420225	SHARPIN	H1
CRAT	2.40873e-06	0.360969	0.444	0.234	0.0327514	CRAT	H1
SURF4	1.0133e-08	0.360951	0.629	0.335	0.000137779	SURF4	H1
PPIL3	6.35714e-10	0.359721	0.387	0.151	8.6438e-06	PPIL3	H1
CSTB	4.80518e-09	0.359333	0.847	0.557	6.53361e-05	CSTB	H1
SRRM2	1.78792e-06	0.359254	0.871	0.647	0.0243103	SRRM2	H1
GALNT2	1.68804e-07	0.358498	0.621	0.365	0.00229522	GALNT2	H1
NUCB1	7.87306e-10	0.358313	0.669	0.365	1.0705e-05	NUCB1	H1
UBE2K	1.52092e-08	0.358209	0.524	0.272	0.0002068	UBE2K	H1
RPS29	3.9885e-07	0.357709	0.952	0.752	0.00542317	RPS29	H1
PPP1R3B	3.95578e-08	0.357114	0.169	0.043	0.000537868	PPP1R3B	H1
RIC8A	6.34253e-09	0.356389	0.444	0.206	8.62394e-05	RIC8A	H1
TFE3	2.08654e-09	0.356119	0.565	0.286	2.83706e-05	TFE3	H1
CEP104	3.49619e-06	0.356107	0.258	0.109	0.0475376	CEP104	H1
HOMER2	1.33995e-06	0.354706	0.113	0.025	0.0182193	HOMER2	H1
RPL11	1.4137e-06	0.354611	0.935	0.742	0.0192221	RPL11	H1
GTF2E2	3.00471e-08	0.354555	0.274	0.099	0.00040855	GTF2E2	H1
ZNF841	3.33605e-09	0.353487	0.218	0.06	4.53603e-05	ZNF841	H1
ARHGEF2	7.7497e-11	0.352662	0.323	0.111	1.05373e-06	ARHGEF2	H1
SLN	3.94774e-13	0.352481	0.129	0.013	5.36775e-09	SLN	H1
TOMM40	1.21759e-09	0.351433	0.468	0.215	1.65556e-05	TOMM40	H1
ARPC5L	1.17474e-07	0.349928	0.532	0.274	0.0015973	ARPC5L	H1
RNF31	1.007e-07	0.349855	0.315	0.13	0.00136922	RNF31	H1
PPARD	4.59718e-11	0.349149	0.411	0.152	6.25078e-07	PPARD	H1
DCTN5	1.77081e-07	0.349138	0.355	0.165	0.00240777	DCTN5	H1
RNPEPL1	3.43569e-10	0.348901	0.29	0.093	4.6715e-06	RNPEPL1	H1
SPRY4	1.81225e-09	0.348353	0.524	0.248	2.46411e-05	SPRY4	H1
RAD23A	4.11396e-09	0.348322	0.774	0.468	5.59376e-05	RAD23A	H1
TNIP2	2.35751e-10	0.347865	0.298	0.096	3.20551e-06	TNIP2	H1
HEMK1	1.66847e-07	0.347521	0.226	0.075	0.00226861	HEMK1	H1
UBQLN1	8.98113e-07	0.34745	0.492	0.279	0.0122116	UBQLN1	H1
SKAP2	1.45055e-12	0.346892	0.589	0.26	1.97231e-08	SKAP2	H1
EIF2S1	3.88519e-10	0.346618	0.629	0.322	5.2827e-06	EIF2S1	H1
UBE2M	1.94807e-14	0.34618	0.677	0.341	2.64879e-10	UBE2M	H1
PPP2CB	1.27112e-07	0.345903	0.718	0.45	0.00172834	PPP2CB	H1
PDAP1	1.52286e-07	0.345584	0.75	0.541	0.00207063	PDAP1	H1
UBL4A	2.23314e-09	0.345112	0.444	0.191	3.0364e-05	UBL4A	H1
ARPC4	1.25356e-08	0.344959	0.685	0.457	0.000170446	ARPC4	H1
SIPA1L1	1.34734e-07	0.344513	0.524	0.278	0.00183198	SIPA1L1	H1
NUDT14	4.55567e-13	0.343956	0.21	0.04	6.19435e-09	NUDT14	H1
LARP6	2.57464e-13	0.343917	0.347	0.099	3.50073e-09	LARP6	H1
STX3	6.36579e-08	0.343621	0.218	0.068	0.000865557	STX3	H1
ZNF470	4.57526e-07	0.343586	0.218	0.075	0.00622099	ZNF470	H1
ZFPL1	2.97496e-07	0.342809	0.419	0.206	0.00404505	ZFPL1	H1
IMP4	3.88656e-08	0.342589	0.492	0.248	0.000528455	IMP4	H1
HS1BP3	2.44376e-06	0.342565	0.194	0.067	0.0332278	HS1BP3	H1
UBA1	1.85762e-06	0.342561	0.79	0.557	0.0252581	UBA1	H1
GUK1	7.11905e-07	0.342293	0.895	0.678	0.00967978	GUK1	H1
ADAMTS9-AS2	4.70901e-13	0.342271	0.218	0.043	6.40284e-09	ADAMTS9-AS2	H1
AGPAT5	1.02365e-06	0.341835	0.581	0.341	0.0139186	AGPAT5	H1
UBE2Q2	5.13484e-08	0.341784	0.339	0.14	0.000698184	UBE2Q2	H1
TMEM54	1.60532e-06	0.341698	0.508	0.284	0.0218275	TMEM54	H1
RNASE2	1.03306e-12	0.341638	0.274	0.068	1.40465e-08	RNASE2	H1
UNC93B1	9.67521e-11	0.341144	0.306	0.098	1.31554e-06	UNC93B1	H1
MRPS17	7.03748e-09	0.341129	0.629	0.353	9.56886e-05	MRPS17	H1
SHB	1.99568e-06	0.340904	0.258	0.107	0.0271352	SHB	H1
TRAPPC2L	1.18973e-06	0.340515	0.621	0.364	0.0161767	TRAPPC2L	H1
CD320	1.71205e-07	0.338683	0.565	0.312	0.00232788	CD320	H1
PRKCSH	9.46811e-12	0.338372	0.637	0.333	1.28738e-07	PRKCSH	H1
ITGB5	2.13274e-14	0.337124	0.282	0.064	2.89988e-10	ITGB5	H1
COX7A2L	6.56322e-11	0.336408	0.565	0.252	8.92401e-07	COX7A2L	H1
MAP1S	1.13676e-08	0.336282	0.315	0.123	0.000154566	MAP1S	H1
PDLIM5	1.7839e-08	0.335832	0.685	0.386	0.000242557	PDLIM5	H1
MSRB3	9.32154e-12	0.3357	0.258	0.068	1.26745e-07	MSRB3	H1
TXNL1	7.44994e-07	0.33378	0.597	0.353	0.0101297	TXNL1	H1
ZNF385D	1.3923e-09	0.333592	0.242	0.07	1.89311e-05	ZNF385D	H1
TCF3	2.67885e-08	0.332164	0.492	0.249	0.000364243	TCF3	H1
MXD1	1.18514e-06	0.33134	0.315	0.142	0.0161143	MXD1	H1
PNO1	1.10596e-08	0.331219	0.379	0.157	0.000150378	PNO1	H1
POLR1E	5.37955e-07	0.331193	0.315	0.136	0.00731457	POLR1E	H1
SNAPC2	1.5856e-11	0.330808	0.339	0.108	2.15594e-07	SNAPC2	H1
MTCH1	4.223e-07	0.330236	0.75	0.509	0.00574201	MTCH1	H1
ZBTB38	1.70963e-06	0.330143	0.492	0.268	0.0232459	ZBTB38	H1
NPAS2	8.66779e-10	0.329803	0.282	0.093	1.17856e-05	NPAS2	H1
ARRDC2	4.94407e-11	0.329568	0.105	0.01	6.72245e-07	ARRDC2	H1
PDLIM2	3.95545e-08	0.328595	0.371	0.158	0.000537822	PDLIM2	H1
SYTL2	3.31414e-07	0.328464	0.379	0.18	0.00450624	SYTL2	H1
FUT11	1.12601e-22	0.328425	0.185	0.011	1.53104e-18	FUT11	H1
RBM15B	3.87665e-11	0.328081	0.484	0.21	5.27107e-07	RBM15B	H1
EDNRA	6.23109e-15	0.326511	0.218	0.036	8.47242e-11	EDNRA	H1
SBNO2	4.19864e-13	0.325381	0.347	0.108	5.70889e-09	SBNO2	H1
YIPF6	4.77982e-07	0.324654	0.427	0.214	0.00649912	YIPF6	H1
ST3GAL5	2.37046e-08	0.324477	0.395	0.175	0.000322311	ST3GAL5	H1
DOHH	8.50698e-09	0.323979	0.226	0.068	0.000115669	DOHH	H1
TMEM126A	1.09555e-06	0.323314	0.435	0.226	0.0148962	TMEM126A	H1
TBRG4	4.54882e-07	0.32271	0.54	0.292	0.00618504	TBRG4	H1
PIN1	5.65719e-07	0.322433	0.556	0.325	0.00769209	PIN1	H1
HMGA2	1.33382e-25	0.321937	0.202	0.011	1.81359e-21	HMGA2	H1
UAP1	7.21315e-08	0.321311	0.516	0.279	0.000980772	UAP1	H1
NUMB	1.77817e-09	0.320774	0.403	0.165	2.41778e-05	NUMB	H1
PIGO	4.55202e-08	0.320658	0.258	0.088	0.000618938	PIGO	H1
ZFAND2A	2.9338e-08	0.319057	0.573	0.284	0.000398908	ZFAND2A	H1
SDC2	2.16278e-08	0.317837	0.371	0.153	0.000294074	SDC2	H1
TRIM35	2.01208e-06	0.316951	0.161	0.049	0.0273583	TRIM35	H1
RPS10	5.98025e-10	0.316539	0.968	0.797	8.13135e-06	RPS10	H1
NUP62	1.72229e-07	0.316052	0.427	0.218	0.0023418	NUP62	H1
ARFGEF2	9.2357e-10	0.315862	0.484	0.216	1.25578e-05	ARFGEF2	H1
SH3GL1	1.31071e-08	0.31585	0.452	0.216	0.000178217	SH3GL1	H1
TNFRSF1A	6.20873e-10	0.3133	0.677	0.338	8.44201e-06	TNFRSF1A	H1
DNAJB2	2.95965e-10	0.312818	0.492	0.23	4.02424e-06	DNAJB2	H1
VPS37A	2.57324e-10	0.312448	0.403	0.157	3.49884e-06	VPS37A	H1
TMUB1	5.62718e-08	0.312155	0.669	0.4	0.000765128	TMUB1	H1
CDV3	2.04625e-07	0.311812	0.694	0.462	0.00278229	CDV3	H1
FAM160A2	5.83984e-10	0.310913	0.371	0.146	7.94043e-06	FAM160A2	H1
ERCC1	1.71163e-10	0.309818	0.645	0.337	2.3273e-06	ERCC1	H1
RPS6KA3	1.64787e-09	0.309482	0.347	0.131	2.24061e-05	RPS6KA3	H1
EMD	3.63443e-09	0.309099	0.613	0.356	4.94174e-05	EMD	H1
RFK	7.7251e-07	0.309076	0.395	0.195	0.0105038	RFK	H1
POLR2E	2.09057e-07	0.308844	0.71	0.447	0.00284255	POLR2E	H1
AK4	4.94339e-11	0.307945	0.782	0.419	6.72152e-07	AK4	H1
MLXIP	4.02693e-07	0.307908	0.355	0.157	0.00547542	MLXIP	H1
RARA	4.58311e-12	0.306687	0.306	0.094	6.23166e-08	RARA	H1
ISG20	1.04261e-12	0.306675	0.242	0.054	1.41763e-08	ISG20	H1
THBS1	7.66349e-07	0.305087	0.29	0.118	0.01042	THBS1	H1
TNFAIP6	2.48977e-06	0.303345	0.282	0.122	0.0338534	TNFAIP6	H1
UGCG	3.61178e-08	0.303249	0.25	0.084	0.000491093	UGCG	H1
AHR	4.04957e-11	0.301879	0.371	0.13	5.5062e-07	AHR	H1
RBMS1	9.35055e-09	0.300405	0.403	0.181	0.000127139	RBMS1	H1
KIAA2013	3.28395e-09	0.299949	0.387	0.152	4.46518e-05	KIAA2013	H1
ANO10	1.35028e-08	0.299428	0.266	0.092	0.000183598	ANO10	H1
DMRTA2	1.16376e-09	0.299177	0.282	0.092	1.58237e-05	DMRTA2	H1
RRP1	7.0523e-09	0.298514	0.323	0.122	9.58901e-05	RRP1	H1
BTBD6	3.10037e-08	0.297982	0.266	0.093	0.000421557	BTBD6	H1
MRPS10	2.52707e-09	0.297205	0.484	0.214	3.43605e-05	MRPS10	H1
PLA2G15	6.033e-08	0.296484	0.242	0.081	0.000820307	PLA2G15	H1
AKAP8	3.30785e-07	0.294363	0.419	0.209	0.00449768	AKAP8	H1
ABTB2	5.12874e-08	0.294217	0.177	0.049	0.000697355	ABTB2	H1
OPA3	1.88832e-10	0.293755	0.306	0.103	2.56755e-06	OPA3	H1
DNPEP	8.71721e-08	0.292684	0.387	0.181	0.00118528	DNPEP	H1
PDE4D	7.88682e-11	0.292038	0.419	0.16	1.07237e-06	PDE4D	H1
TSSC4	7.99059e-08	0.292015	0.435	0.201	0.00108648	TSSC4	H1
GALE	1.07014e-07	0.290806	0.226	0.074	0.00145507	GALE	H1
PRRT3	3.24522e-10	0.290654	0.298	0.099	4.41252e-06	PRRT3	H1
OLA1	2.17055e-07	0.289885	0.524	0.269	0.00295129	OLA1	H1
CTSC	2.59433e-11	0.28962	0.339	0.108	3.52751e-07	CTSC	H1
BCAR3	9.93077e-08	0.28928	0.185	0.053	0.00135029	BCAR3	H1
APLP2	3.66285e-06	0.28925	0.774	0.525	0.0498037	APLP2	H1
NFX1	9.71094e-07	0.289042	0.371	0.185	0.013204	NFX1	H1
KDSR	6.39843e-08	0.288232	0.46	0.225	0.000869994	KDSR	H1
PICALM	3.10349e-07	0.288043	0.5	0.27	0.00421981	PICALM	H1
PTS	7.73386e-07	0.28804	0.532	0.299	0.0105157	PTS	H1
EPS8	1.29142e-07	0.287777	0.532	0.286	0.00175594	EPS8	H1
AUP1	1.51949e-06	0.286382	0.782	0.522	0.0206605	AUP1	H1
RPL36A	2.28298e-08	0.285432	0.855	0.64	0.000310416	RPL36A	H1
ATF4	3.2461e-08	0.285423	0.75	0.453	0.000441372	ATF4	H1
ATL3	1.00395e-10	0.284358	0.258	0.074	1.36508e-06	ATL3	H1
FLJ46906	4.27993e-08	0.281947	0.371	0.157	0.000581942	FLJ46906	H1
IRF3	1.44976e-06	0.279956	0.274	0.117	0.0197123	IRF3	H1
AGPAT2	1.97167e-10	0.279446	0.21	0.05	2.68088e-06	AGPAT2	H1
ABHD11	5.11374e-07	0.278505	0.452	0.231	0.00695315	ABHD11	H1
MAN2C1	2.35731e-07	0.278149	0.427	0.211	0.00320523	MAN2C1	H1
DVL3	1.58113e-06	0.277869	0.548	0.325	0.0214986	DVL3	H1
BTF3	2.20887e-06	0.277429	0.927	0.723	0.030034	BTF3	H1
TJAP1	3.65335e-06	0.277046	0.234	0.092	0.0496746	TJAP1	H1
DHX34	8.54493e-08	0.276544	0.218	0.07	0.00116185	DHX34	H1
MIB2	9.28977e-07	0.275359	0.379	0.189	0.0126313	MIB2	H1
ANKLE2	4.25377e-07	0.275138	0.403	0.19	0.00578385	ANKLE2	H1
STX4	5.68136e-09	0.274988	0.298	0.102	7.72495e-05	STX4	H1
HPS3	7.79985e-10	0.274735	0.218	0.057	1.06055e-05	HPS3	H1
ARL1	9.48995e-08	0.273502	0.452	0.226	0.00129035	ARL1	H1
KLC2	1.4677e-07	0.272798	0.274	0.107	0.00199563	KLC2	H1
BEND5	1.11146e-06	0.272638	0.282	0.117	0.0151125	BEND5	H1
SLC5A6	5.54349e-07	0.272382	0.274	0.108	0.00753748	SLC5A6	H1
ECE1	1.60329e-06	0.272335	0.46	0.244	0.0218	ECE1	H1
IMPDH1	3.03123e-08	0.271726	0.274	0.101	0.000412157	IMPDH1	H1
POP4	2.40086e-08	0.271366	0.435	0.195	0.000326444	POP4	H1
FSTL3	3.05637e-08	0.27127	0.177	0.047	0.000415575	FSTL3	H1
NSFL1C	1.36654e-06	0.271255	0.532	0.304	0.0185808	NSFL1C	H1
UBE2B	1.25935e-07	0.270732	0.75	0.501	0.00171233	UBE2B	H1
ABCF2	3.52192e-06	0.269747	0.516	0.301	0.0478875	ABCF2	H1
PPP1R13L	6.02067e-16	0.268863	0.226	0.038	8.18631e-12	PPP1R13L	H1
SURF6	4.24839e-08	0.26868	0.347	0.146	0.000577653	SURF6	H1
ANO6	2.82804e-07	0.266878	0.395	0.187	0.00384529	ANO6	H1
CERS5	1.76118e-06	0.265781	0.419	0.218	0.0239468	CERS5	H1
TPST2	1.64457e-07	0.264269	0.161	0.043	0.00223612	TPST2	H1
HUS1	3.40086e-11	0.264155	0.484	0.194	4.62414e-07	HUS1	H1
LTBP3	6.16747e-08	0.262994	0.75	0.459	0.000838591	LTBP3	H1
NXPH4	5.84798e-31	0.262932	0.266	0.019	7.95151e-27	NXPH4	H1
PNPLA2	1.01386e-08	0.262334	0.524	0.259	0.000137855	PNPLA2	H1
SLC50A1	1.26733e-06	0.262193	0.258	0.102	0.0172318	SLC50A1	H1
TRAPPC5	2.60405e-06	0.260663	0.685	0.433	0.0354073	TRAPPC5	H1
RMND1	4.47822e-11	0.26015	0.323	0.104	6.08904e-07	RMND1	H1
ATP7A	1.01519e-06	0.259682	0.169	0.052	0.0138035	ATP7A	H1
NAGK	6.29233e-07	0.259322	0.379	0.179	0.00855568	NAGK	H1
UGP2	3.01228e-09	0.259212	0.508	0.233	4.09579e-05	UGP2	H1
SNHG7	3.0555e-07	0.258459	0.411	0.196	0.00415456	SNHG7	H1
ABI1	3.5957e-06	0.258279	0.476	0.27	0.0488908	ABI1	H1
SH3D21	2.26219e-30	0.258057	0.218	0.009	3.0759e-26	SH3D21	H1
NOL10	2.49451e-06	0.257464	0.347	0.164	0.0339178	NOL10	H1
TUBB3	3.65038e-09	0.256916	0.573	0.291	4.96342e-05	TUBB3	H1
CDCA4	3.96065e-07	0.256695	0.153	0.04	0.0053853	CDCA4	H1
HCCS	3.11213e-08	0.25667	0.266	0.089	0.000423156	HCCS	H1
ZNF205	4.9766e-07	0.25622	0.177	0.054	0.00676669	ZNF205	H1
E4F1	3.02671e-06	0.255858	0.347	0.162	0.0411542	E4F1	H1
ASB6	2.35576e-08	0.255568	0.444	0.209	0.000320312	ASB6	H1
SLC30A1	2.76867e-07	0.253997	0.145	0.036	0.00376456	SLC30A1	H1
LAMC1	2.75336e-07	0.253865	0.46	0.226	0.00374374	LAMC1	H1
SERGEF	1.23307e-09	0.253806	0.347	0.126	1.6766e-05	SERGEF	H1
CCDC22	1.16804e-07	0.252881	0.177	0.049	0.00158819	CCDC22	H1
RPE	3.4816e-06	0.252704	0.298	0.132	0.0473394	RPE	H1
RPLP1	3.38629e-06	0.252291	1	0.945	0.0460434	RPLP1	H1
LHFPL2	3.14731e-06	0.251147	0.169	0.055	0.0427939	LHFPL2	H1
ZNF502	1.50025e-06	0.250951	0.185	0.059	0.020399	ZNF502	H1
MYL9	5.01922e-16	0.250705	0.355	0.094	6.82463e-12	MYL9	H1
RPL39	7.78649e-07	0.250155	0.903	0.772	0.0105873	RPL39	H1
HDAC1	1.65025e-06	0.250043	0.282	0.121	0.0224385	HDAC1	H1
SPP11	4.80921e-56	2.97565	0.979	0.328	6.53908e-52	SPP1	H2
COL1A21	2.30108e-62	2.3319	0.853	0.135	3.12878e-58	COL1A2	H2
CAV11	2.73195e-81	2.24861	0.926	0.116	3.71463e-77	CAV1	H2
CHI3L11	3.42282e-39	2.22602	0.926	0.313	4.654e-35	CHI3L1	H2
SRPX1	6.61014e-64	2.19967	0.937	0.175	8.98781e-60	SRPX	H2
SPOCD11	4.99388e-71	2.13489	0.821	0.102	6.79018e-67	SPOCD1	H2
LGALS31	3.67771e-55	2.0442	0.979	0.308	5.00058e-51	LGALS3	H2
TAGLN1	3.11631e-51	1.98627	0.621	0.073	4.23725e-47	TAGLN	H2
IGFBP71	1.24831e-41	1.97635	0.989	0.447	1.69732e-37	IGFBP7	H2
CTSB1	4.55412e-36	1.93133	0.989	0.6	6.19224e-32	CTSB	H2
IGFBP21	8.78886e-35	1.90078	0.989	0.519	1.19502e-30	IGFBP2	H2
ZYX1	1.23781e-40	1.80187	0.989	0.447	1.68305e-36	ZYX	H2
CDKN2A1	2.15691e-43	1.76516	0.968	0.421	2.93275e-39	CDKN2A	H2
NRP11	4.34495e-52	1.75989	0.842	0.166	5.90783e-48	NRP1	H2
POSTN	7.93054e-34	1.7391	0.505	0.077	1.07832e-29	POSTN	H2
SMYD21	2.86767e-46	1.72327	0.8	0.16	3.89917e-42	SMYD2	H2
ANXA21	5.65545e-41	1.72047	0.979	0.424	7.68972e-37	ANXA2	H2
ACTN11	6.37649e-39	1.67532	0.926	0.298	8.67011e-35	ACTN1	H2
MT2A1	1.55286e-31	1.66735	1	0.81	2.11143e-27	MT2A	H2
SERPINA3	1.1864e-26	1.66492	0.863	0.338	1.61315e-22	SERPINA3	H2
CXCL14	2.18068e-40	1.63222	0.958	0.277	2.96506e-36	CXCL14	H2
CA121	2.72315e-40	1.62488	0.905	0.247	3.70267e-36	CA12	H2
HP	4.80977e-10	1.62453	0.189	0.039	6.53984e-06	HP	H2
CHPF1	4.33098e-36	1.57258	0.905	0.313	5.88883e-32	CHPF	H2
THBS11	8.1591e-28	1.56983	0.568	0.118	1.10939e-23	THBS1	H2
FN11	2.50006e-24	1.52604	0.695	0.213	3.39933e-20	FN1	H2
S100A111	3.46684e-52	1.46626	0.989	0.258	4.71386e-48	S100A11	H2
EPAS11	8.80915e-47	1.46348	0.853	0.197	1.19778e-42	EPAS1	H2
SLC7A8	1.98428e-50	1.4483	0.684	0.089	2.69802e-46	SLC7A8	H2
SOD21	1.00404e-30	1.39321	0.979	0.472	1.36519e-26	SOD2	H2
LZTS11	6.07617e-53	1.38938	0.632	0.072	8.26177e-49	LZTS1	H2
RGS21	1.41771e-24	1.37837	0.768	0.265	1.92767e-20	RGS2	H2
TPD52L11	3.78228e-57	1.36937	0.632	0.062	5.14277e-53	TPD52L1	H2
LPL	1.57376e-34	1.36757	0.884	0.252	2.13984e-30	LPL	H2
PCOLCE	3.33404e-25	1.33535	0.621	0.162	4.53329e-21	PCOLCE	H2
TUBB31	1.16168e-37	1.32207	0.926	0.291	1.57953e-33	TUBB3	H2
PGK11	1.84906e-22	1.31863	0.979	0.581	2.51417e-18	PGK1	H2
RCAN1	7.80735e-16	1.31627	0.895	0.523	1.06156e-11	RCAN1	H2
TPM41	3.69175e-28	1.3155	0.947	0.428	5.01967e-24	TPM4	H2
TNFRSF12A1	4.71572e-27	1.31204	0.905	0.39	6.41196e-23	TNFRSF12A	H2
TNC1	5.81595e-15	1.30114	0.926	0.599	7.90795e-11	TNC	H2
TMSB101	3.04228e-27	1.2889	1	0.814	4.13658e-23	TMSB10	H2
WWTR11	5.62559e-29	1.28364	0.937	0.41	7.64911e-25	WWTR1	H2
CLIC41	4.4203e-30	1.28305	1	0.668	6.01029e-26	CLIC4	H2
C1S	8.76777e-31	1.26838	0.811	0.24	1.19215e-26	C1S	H2
CSRP21	9.70611e-30	1.26679	0.968	0.406	1.31974e-25	CSRP2	H2
GALNT21	5.50129e-32	1.2629	0.905	0.365	7.4801e-28	GALNT2	H2
NFKBIZ1	5.43695e-33	1.25007	0.842	0.25	7.39262e-29	NFKBIZ	H2
HIF1A	8.9061e-26	1.24025	0.989	0.543	1.21096e-21	HIF1A	H2
CALR	5.99315e-26	1.23877	0.989	0.684	8.14889e-22	CALR	H2
OSMR1	3.31064e-50	1.23228	0.916	0.21	4.50148e-46	OSMR	H2
CD441	2.5564e-25	1.22792	0.989	0.518	3.47593e-21	CD44	H2
HRH1	1.44773e-40	1.21549	0.789	0.175	1.96848e-36	HRH1	H2
SPOCK21	6.58177e-54	1.21359	0.789	0.126	8.94923e-50	SPOCK2	H2
TIMP11	3.10118e-30	1.21156	0.979	0.605	4.21667e-26	TIMP1	H2
FLNA1	5.09336e-33	1.19999	0.958	0.405	6.92544e-29	FLNA	H2
ALDOA1	2.14816e-28	1.19277	1	0.879	2.92085e-24	ALDOA	H2
SLC2A11	1.05905e-30	1.17938	0.758	0.203	1.43999e-26	SLC2A1	H2
CD2741	1.08466e-50	1.17613	0.568	0.057	1.47482e-46	CD274	H2
TPP11	1.99812e-24	1.16096	0.958	0.486	2.71684e-20	TPP1	H2
KLF61	3.64964e-24	1.15812	0.905	0.429	4.96242e-20	KLF6	H2
PLOD11	3.12095e-32	1.15578	0.779	0.213	4.24356e-28	PLOD1	H2
COL4A2	2.34434e-28	1.15028	0.726	0.204	3.1876e-24	COL4A2	H2
ADAM91	6.08002e-34	1.14569	0.947	0.342	8.267e-30	ADAM9	H2
GAP43	2.11151e-25	1.13479	0.989	0.533	2.87103e-21	GAP43	H2
F13A1	1.28809e-15	1.13306	0.295	0.057	1.75141e-11	F13A1	H2
CDKN2B1	9.53105e-38	1.12492	0.747	0.162	1.29594e-33	CDKN2B	H2
IFITM31	1.47921e-24	1.11621	0.989	0.532	2.01129e-20	IFITM3	H2
ACTB1	1.01755e-39	1.11385	1	0.997	1.38356e-35	ACTB	H2
LDHA1	3.04664e-20	1.11332	1	0.708	4.14252e-16	LDHA	H2
MT1X1	4.91242e-18	1.10547	0.968	0.601	6.67942e-14	MT1X	H2
COL8A1	2.12309e-47	1.10299	0.789	0.143	2.88677e-43	COL8A1	H2
LAMB11	5.22286e-49	1.10063	0.737	0.121	7.10152e-45	LAMB1	H2
NAMPT1	8.26594e-24	1.09955	0.989	0.572	1.12392e-19	NAMPT	H2
PROS11	2.16512e-30	1.09749	0.821	0.257	2.94391e-26	PROS1	H2
TNFRSF1A1	6.39341e-31	1.08824	0.937	0.338	8.69312e-27	TNFRSF1A	H2
SAT11	1.74192e-22	1.0808	1	0.644	2.36849e-18	SAT1	H2
PDPN1	8.38787e-28	1.07617	0.947	0.41	1.1405e-23	PDPN	H2
LAMP2	1.85772e-26	1.0717	0.989	0.455	2.52594e-22	LAMP2	H2
CTSA	4.64083e-27	1.07165	0.895	0.33	6.31014e-23	CTSA	H2
RPL81	6.90852e-23	1.07096	1	0.789	9.39352e-19	RPL8	H2
SHC11	8.32514e-28	1.06955	0.958	0.406	1.13197e-23	SHC1	H2
SLC39A8	3.03721e-44	1.0618	0.747	0.141	4.12969e-40	SLC39A8	H2
DUSP61	3.33202e-19	1.0592	0.884	0.403	4.53055e-15	DUSP6	H2
SMOX	1.67738e-23	1.05836	0.916	0.39	2.28074e-19	SMOX	H2
RNH11	9.63319e-24	1.05094	0.884	0.375	1.30983e-19	RNH1	H2
GADD45A1	2.80747e-18	1.04968	0.979	0.581	3.81732e-14	GADD45A	H2
ENO21	3.50505e-19	1.04839	0.958	0.46	4.76582e-15	ENO2	H2
ZDHHC91	6.57159e-30	1.0477	0.821	0.269	8.93539e-26	ZDHHC9	H2
GANAB1	9.43977e-26	1.0442	0.979	0.442	1.28353e-21	GANAB	H2
SPARC	4.56205e-20	1.04272	1	0.713	6.20301e-16	SPARC	H2
EHD21	1.37381e-30	1.04101	0.705	0.179	1.86797e-26	EHD2	H2
SQSTM11	1.01294e-21	1.03343	1	0.645	1.3773e-17	SQSTM1	H2
KCNN41	6.71273e-39	1.03043	0.579	0.084	9.12731e-35	KCNN4	H2
GLIPR11	1.28172e-55	1.0292	0.789	0.117	1.74276e-51	GLIPR1	H2
PLOD31	2.81411e-36	1.02495	0.916	0.269	3.82635e-32	PLOD3	H2
PRSS231	4.83376e-39	1.02484	0.611	0.097	6.57246e-35	PRSS23	H2
PLIN3	2.59869e-31	1.01875	0.789	0.226	3.53343e-27	PLIN3	H2
MVP1	6.39533e-43	1.01804	0.726	0.128	8.69573e-39	MVP	H2
ARPC1B1	5.16512e-37	1.01633	0.811	0.205	7.02301e-33	ARPC1B	H2
C1R	1.35552e-21	1.00959	0.874	0.399	1.8431e-17	C1R	H2
EFEMP21	2.21974e-30	1.00831	0.863	0.283	3.01819e-26	EFEMP2	H2
TUBA4A1	5.49613e-46	1.00206	0.568	0.065	7.47309e-42	TUBA4A	H2
PDLIM41	5.53222e-25	0.989011	0.905	0.389	7.52216e-21	PDLIM4	H2
ENDOD1	2.24299e-33	0.980341	0.726	0.164	3.04979e-29	ENDOD1	H2
SEC61A11	4.8191e-22	0.973358	0.958	0.488	6.55253e-18	SEC61A1	H2
MYC1	1.10802e-30	0.967717	0.779	0.211	1.50658e-26	MYC	H2
GSN1	1.03314e-30	0.966995	0.863	0.258	1.40476e-26	GSN	H2
HSPA5	1.65952e-14	0.966024	0.968	0.626	2.25645e-10	HSPA5	H2
FKBP1A	2.04148e-22	0.959392	0.979	0.591	2.77579e-18	FKBP1A	H2
PMEPA11	7.89582e-40	0.958869	0.811	0.182	1.07359e-35	PMEPA1	H2
SERPING11	3.92976e-17	0.958137	0.842	0.379	5.3433e-13	SERPING1	H2
TGFBI1	4.68749e-27	0.957912	0.284	0.025	6.37358e-23	TGFBI	H2
TMBIM11	3.14325e-30	0.955908	0.832	0.264	4.27388e-26	TMBIM1	H2
MSN1	1.90161e-26	0.954244	0.958	0.415	2.58562e-22	MSN	H2
PLP21	6.08424e-35	0.948245	0.926	0.298	8.27274e-31	PLP2	H2
TPM21	7.37797e-29	0.945392	0.611	0.138	1.00318e-24	TPM2	H2
VIM1	1.94795e-21	0.943629	1	0.847	2.64863e-17	VIM	H2
PDLIM71	4.46113e-32	0.94111	0.705	0.181	6.06579e-28	PDLIM7	H2
C3	1.53206e-14	0.939709	0.632	0.248	2.08314e-10	C3	H2
EFEMP1	1.07066e-27	0.932615	0.811	0.25	1.45578e-23	EFEMP1	H2
PLD3	3.60717e-23	0.922871	0.916	0.415	4.90467e-19	PLD3	H2
FHL3	2.43706e-28	0.921406	0.663	0.166	3.31368e-24	FHL3	H2
PLS3	8.98831e-31	0.918365	0.874	0.283	1.22214e-26	PLS3	H2
CA91	3.74162e-25	0.91456	0.295	0.031	5.08748e-21	CA9	H2
MGP	1.68676e-14	0.913752	0.695	0.259	2.29349e-10	MGP	H2
ITGB11	7.23708e-30	0.912779	0.789	0.249	9.84025e-26	ITGB1	H2
ITGA31	7.88608e-40	0.909773	0.589	0.089	1.07227e-35	ITGA3	H2
TUBA1C1	3.32118e-17	0.905041	0.958	0.867	4.51581e-13	TUBA1C	H2
AP2M1	1.86115e-19	0.90351	0.979	0.636	2.5306e-15	AP2M1	H2
SDC21	1.6333e-44	0.903377	0.811	0.153	2.2208e-40	SDC2	H2
CHID1	1.96376e-23	0.901738	0.832	0.308	2.67012e-19	CHID1	H2
CALU1	4.86972e-21	0.900774	0.989	0.616	6.62135e-17	CALU	H2
VOPP1	8.77084e-24	0.900731	0.989	0.487	1.19257e-19	VOPP1	H2
PSAP	2.52755e-16	0.900595	1	0.681	3.43671e-12	PSAP	H2
SPRY41	2.06131e-41	0.898647	0.926	0.248	2.80277e-37	SPRY4	H2
HM13	1.83344e-23	0.893834	0.937	0.433	2.49292e-19	HM13	H2
OCIAD21	2.60933e-28	0.892189	0.958	0.37	3.54791e-24	OCIAD2	H2
GPC11	2.36082e-27	0.89137	0.684	0.196	3.21001e-23	GPC1	H2
PIGT	2.52121e-26	0.886738	0.863	0.299	3.42809e-22	PIGT	H2
SERPINE11	3.09016e-38	0.880779	0.747	0.155	4.20169e-34	SERPINE1	H2
HTRA1	1.78651e-18	0.877935	0.926	0.453	2.42912e-14	HTRA1	H2
GFPT21	4.38125e-31	0.874901	0.768	0.191	5.95719e-27	GFPT2	H2
CRIP2	6.71385e-14	0.868991	0.926	0.556	9.12882e-10	CRIP2	H2
STEAP31	6.63638e-25	0.865608	0.674	0.196	9.02349e-21	STEAP3	H2
CAMK11	2.13346e-37	0.855841	0.726	0.152	2.90087e-33	CAMK1	H2
GPX1	9.61317e-19	0.855596	0.979	0.619	1.3071e-14	GPX1	H2
DKK3	4.96122e-20	0.853402	0.8	0.308	6.74577e-16	DKK3	H2
SGK1	4.69263e-18	0.852985	0.905	0.394	6.38057e-14	SGK1	H2
SPATS2L	2.47538e-22	0.850119	0.916	0.434	3.36578e-18	SPATS2L	H2
LOX1	7.7754e-32	0.849098	0.421	0.053	1.05722e-27	LOX	H2
PRDX6	1.20896e-19	0.846249	0.979	0.546	1.64382e-15	PRDX6	H2
SHISA5	7.54808e-22	0.845741	0.979	0.497	1.02631e-17	SHISA5	H2
HSD3B71	1.35123e-32	0.844493	0.526	0.084	1.83727e-28	HSD3B7	H2
TMEM132A	3.51395e-26	0.84441	0.884	0.322	4.77792e-22	TMEM132A	H2
BSG1	2.18523e-19	0.839781	0.989	0.737	2.97125e-15	BSG	H2
CLCF11	1.74468e-48	0.83932	0.611	0.069	2.37224e-44	CLCF1	H2
TAGLN21	2.0531e-20	0.835718	0.989	0.508	2.7916e-16	TAGLN2	H2
TFPI1	2.44858e-34	0.835067	0.874	0.245	3.32934e-30	TFPI	H2
UBE2H	3.24766e-23	0.832539	0.989	0.507	4.41585e-19	UBE2H	H2
NPNT1	2.18115e-28	0.830634	0.579	0.121	2.96571e-24	NPNT	H2
NRCAM1	2.20327e-16	0.829739	0.989	0.691	2.99578e-12	NRCAM	H2
S100A101	2.88641e-20	0.828137	0.989	0.535	3.92465e-16	S100A10	H2
PHC21	1.67735e-26	0.82791	0.905	0.336	2.28069e-22	PHC2	H2
MCL11	3.99783e-21	0.827409	0.968	0.493	5.43586e-17	MCL1	H2
SRXN11	5.19326e-36	0.826179	0.579	0.092	7.06128e-32	SRXN1	H2
ATP1A1	1.43851e-20	0.824703	0.979	0.497	1.95594e-16	ATP1A1	H2
TGFB1I11	1.12595e-27	0.821	0.537	0.109	1.53095e-23	TGFB1I1	H2
ITGA7	1.16033e-19	0.820507	0.916	0.465	1.5777e-15	ITGA7	H2
WEE1	1.34063e-19	0.818361	0.811	0.316	1.82286e-15	WEE1	H2
PDIA6	7.70558e-18	0.815992	0.916	0.457	1.04773e-13	PDIA6	H2
DCBLD21	1.756e-37	0.81416	0.779	0.186	2.38763e-33	DCBLD2	H2
EXTL3	2.47351e-35	0.813816	0.684	0.138	3.36323e-31	EXTL3	H2
GPAA1	3.56855e-20	0.812457	0.905	0.384	4.85216e-16	GPAA1	H2
ANGPTL41	2.06676e-07	0.812272	0.221	0.065	0.00281017	ANGPTL4	H2
DPYD	9.31927e-39	0.808802	0.895	0.242	1.26714e-34	DPYD	H2
LAMB2	1.7439e-19	0.806697	0.853	0.364	2.37118e-15	LAMB2	H2
GAPDH1	9.12722e-25	0.806683	1	0.982	1.24103e-20	GAPDH	H2
CCT6A1	3.14414e-14	0.804231	0.989	0.675	4.27509e-10	CCT6A	H2
IL6	6.8777e-18	0.801284	0.263	0.038	9.35161e-14	IL6	H2
CCND3	1.72117e-26	0.799755	0.758	0.224	2.34028e-22	CCND3	H2
LPAR1	1.56053e-33	0.799192	0.684	0.151	2.12186e-29	LPAR1	H2
HK11	1.21769e-36	0.798206	0.737	0.158	1.6557e-32	HK1	H2
ARHGAP26	1.58745e-23	0.791427	0.579	0.142	2.15846e-19	ARHGAP26	H2
CHPT1	5.609e-19	0.790053	0.916	0.419	7.62655e-15	CHPT1	H2
EPDR1	1.16354e-23	0.789135	0.832	0.283	1.58206e-19	EPDR1	H2
MGLL1	9.39921e-32	0.788857	0.737	0.174	1.27801e-27	MGLL	H2
ACTR31	3.82374e-31	0.784779	0.884	0.281	5.19914e-27	ACTR3	H2
ARPC21	1.06585e-20	0.784241	0.989	0.566	1.44923e-16	ARPC2	H2
SRD5A11	5.44837e-50	0.782153	0.663	0.083	7.40814e-46	SRD5A1	H2
TMEM120A1	7.98611e-33	0.78157	0.863	0.231	1.08587e-28	TMEM120A	H2
CD591	1.32246e-22	0.781228	0.979	0.453	1.79815e-18	CD59	H2
GBP1	3.45276e-33	0.780189	0.842	0.244	4.69472e-29	GBP1	H2
SSR31	9.87052e-24	0.779296	0.958	0.436	1.34209e-19	SSR3	H2
NUCB11	9.18261e-27	0.777012	0.937	0.365	1.24856e-22	NUCB1	H2
IFRD21	2.32823e-27	0.772867	0.653	0.157	3.1657e-23	IFRD2	H2
RAB1B	9.14909e-22	0.768096	0.958	0.512	1.244e-17	RAB1B	H2
DUSP11	2.10432e-13	0.766506	0.979	0.613	2.86124e-09	DUSP1	H2
SRPX2	7.82517e-44	0.7665	0.6	0.079	1.06399e-39	SRPX2	H2
TMEM431	7.95199e-27	0.766133	0.758	0.23	1.08123e-22	TMEM43	H2
DDOST	3.65498e-20	0.765735	0.979	0.463	4.96967e-16	DDOST	H2
SDF4	1.30485e-24	0.765544	0.863	0.352	1.77421e-20	SDF4	H2
NNMT	2.1209e-20	0.765418	0.663	0.209	2.88378e-16	NNMT	H2
FOSL21	2.10536e-33	0.76285	0.621	0.118	2.86265e-29	FOSL2	H2
C7orf50	1.57768e-20	0.761995	0.968	0.482	2.14517e-16	C7orf50	H2
SCG2	2.49956e-12	0.760865	0.537	0.206	3.39865e-08	SCG2	H2
STK17A	1.87267e-23	0.756385	0.8	0.283	2.54627e-19	STK17A	H2
OLFM2	1.42623e-27	0.754582	0.926	0.404	1.93924e-23	OLFM2	H2
POLE4	2.54876e-27	0.754352	0.916	0.347	3.46555e-23	POLE4	H2
LMAN2	3.25659e-21	0.749722	0.916	0.403	4.42799e-17	LMAN2	H2
ADAMTS9	9.12875e-25	0.749221	0.663	0.184	1.24124e-20	ADAMTS9	H2
C19orf48	1.86542e-20	0.748566	0.716	0.254	2.53641e-16	C19orf48	H2
DNAJA31	1.7545e-19	0.746909	0.632	0.206	2.38559e-15	DNAJA3	H2
ITM2B	9.85779e-16	0.744585	0.989	0.678	1.34036e-11	ITM2B	H2
LGALS11	9.73064e-16	0.743883	1	0.789	1.32308e-11	LGALS1	H2
LPCAT1	1.75641e-25	0.74266	0.747	0.223	2.38818e-21	LPCAT1	H2
SNX3	2.5664e-15	0.742343	0.989	0.728	3.48954e-11	SNX3	H2
CDH3	1.15608e-16	0.742131	0.179	0.016	1.57192e-12	CDH3	H2
CDK161	1.91305e-21	0.737097	0.916	0.371	2.60117e-17	CDK16	H2
NRN11	3.07613e-21	0.735106	0.505	0.121	4.18261e-17	NRN1	H2
LRP101	1.67054e-28	0.730782	0.821	0.25	2.27144e-24	LRP10	H2
PAM1	5.17748e-22	0.729574	0.811	0.287	7.03982e-18	PAM	H2
SHKBP11	1.40238e-31	0.727855	0.516	0.086	1.90681e-27	SHKBP1	H2
MCC	4.63978e-14	0.727737	0.705	0.313	6.30871e-10	MCC	H2
CD82	8.2023e-10	0.726364	0.589	0.27	1.11527e-05	CD82	H2
IGFBP61	7.89942e-29	0.720644	0.453	0.069	1.07408e-24	IGFBP6	H2
RUVBL21	1.29562e-21	0.718523	0.789	0.288	1.76166e-17	RUVBL2	H2
CXCL21	6.61979e-08	0.715135	0.326	0.119	0.000900093	CXCL2	H2
IER21	2.45327e-13	0.711901	0.937	0.579	3.33572e-09	IER2	H2
SURF41	1.50552e-22	0.709211	0.874	0.335	2.04705e-18	SURF4	H2
RHOJ	1.48565e-23	0.708242	0.779	0.248	2.02004e-19	RHOJ	H2
FKBP5	2.2722e-24	0.707658	0.853	0.299	3.08951e-20	FKBP5	H2
TPST1	4.69421e-17	0.706016	0.947	0.547	6.38271e-13	TPST1	H2
FBXO32	5.38417e-28	0.705894	0.821	0.257	7.32085e-24	FBXO32	H2
G3BP1	1.16214e-18	0.703612	0.863	0.43	1.58016e-14	G3BP1	H2
CCL2	9.27446e-16	0.702477	0.611	0.206	1.26105e-11	CCL2	H2
TUBB61	4.27924e-24	0.699867	0.737	0.221	5.81848e-20	TUBB6	H2
AP1S2	2.65713e-23	0.699042	0.895	0.341	3.6129e-19	AP1S2	H2
NFIC1	2.09107e-26	0.69825	0.947	0.436	2.84322e-22	NFIC	H2
BZW2	2.55149e-25	0.694727	0.737	0.224	3.46926e-21	BZW2	H2
MET1	3.01628e-56	0.694291	0.663	0.072	4.10124e-52	MET	H2
PTBP11	8.48958e-20	0.691855	0.895	0.413	1.15433e-15	PTBP1	H2
TTYH3	1.03983e-09	0.687238	0.884	0.591	1.41386e-05	TTYH3	H2
MRPL3	4.77516e-21	0.68704	0.811	0.302	6.49278e-17	MRPL3	H2
TGOLN21	6.04499e-20	0.686555	0.884	0.391	8.21937e-16	TGOLN2	H2
SPRED2	5.4816e-13	0.684165	0.853	0.431	7.45333e-09	SPRED2	H2
FBXW51	3.71189e-26	0.682729	0.768	0.229	5.04705e-22	FBXW5	H2
RRAS1	1.90848e-38	0.682176	0.611	0.097	2.59496e-34	RRAS	H2
ABCF21	6.19594e-21	0.681504	0.8	0.301	8.42462e-17	ABCF2	H2
MGST1	2.25727e-17	0.681369	0.937	0.475	3.06922e-13	MGST1	H2
SLC44A1	2.17403e-19	0.681114	0.695	0.243	2.95602e-15	SLC44A1	H2
CEBPD1	1.81926e-13	0.680971	0.979	0.684	2.47365e-09	CEBPD	H2
TBL21	1.30724e-17	0.680315	0.526	0.157	1.77746e-13	TBL2	H2
PLA2G5	2.82531e-22	0.68029	0.779	0.245	3.84158e-18	PLA2G5	H2
SERPINH11	5.81983e-38	0.679232	0.758	0.166	7.91322e-34	SERPINH1	H2
AGPAT51	2.97086e-23	0.677684	0.863	0.341	4.03948e-19	AGPAT5	H2
PLAU	1.31882e-09	0.675529	0.263	0.07	1.7932e-05	PLAU	H2
C6orf1411	6.04321e-70	0.67379	0.663	0.045	8.21695e-66	C6orf141	H2
ITGA51	5.7481e-20	0.673017	0.463	0.112	7.8157e-16	ITGA5	H2
POLD2	1.15382e-17	0.672888	0.937	0.452	1.56885e-13	POLD2	H2
STUB1	1.92178e-20	0.672828	0.937	0.396	2.61304e-16	STUB1	H2
TNFRSF21	1.05047e-21	0.672556	0.663	0.192	1.42832e-17	TNFRSF21	H2
P4HB1	2.85455e-16	0.667043	0.905	0.487	3.88133e-12	P4HB	H2
SUMF2	6.71183e-14	0.666837	0.989	0.605	9.12607e-10	SUMF2	H2
ATF31	6.41635e-17	0.666836	0.874	0.401	8.72431e-13	ATF3	H2
NOC2L1	7.87299e-22	0.66587	0.6	0.171	1.07049e-17	NOC2L	H2
BST2	7.94702e-22	0.665541	0.863	0.314	1.08056e-17	BST2	H2
DLC1	1.02446e-18	0.665111	0.874	0.386	1.39296e-14	DLC1	H2
POLD4	4.09796e-34	0.664253	0.863	0.23	5.572e-30	POLD4	H2
NAA10	1.38741e-21	0.663158	0.874	0.345	1.88646e-17	NAA10	H2
SPHK11	6.28279e-16	0.660988	0.284	0.05	8.54271e-12	SPHK1	H2
PPP1R14B1	2.2349e-23	0.659574	0.979	0.525	3.03879e-19	PPP1R14B	H2
AMD11	1.75608e-25	0.659426	0.821	0.278	2.38774e-21	AMD1	H2
TPI11	1.09143e-13	0.658798	1	0.901	1.48402e-09	TPI1	H2
MGAT11	7.58866e-30	0.65793	0.716	0.175	1.03183e-25	MGAT1	H2
ATP6AP1	3.19712e-17	0.657363	0.884	0.394	4.34712e-13	ATP6AP1	H2
EIF4H1	9.58995e-14	0.65671	0.916	0.57	1.30395e-09	EIF4H	H2
HNRNPAB	4.719e-19	0.656502	0.916	0.425	6.41643e-15	HNRNPAB	H2
FAM20C1	2.96021e-26	0.652115	0.853	0.268	4.025e-22	FAM20C	H2
MBOAT7	1.12512e-28	0.648737	0.811	0.233	1.52983e-24	MBOAT7	H2
C1QTNF3	2.44501e-16	0.64738	0.368	0.083	3.32448e-12	C1QTNF3	H2
ICAM11	6.68269e-20	0.646244	0.463	0.107	9.08646e-16	ICAM1	H2
EXT2	2.19033e-28	0.645952	0.642	0.151	2.97819e-24	EXT2	H2
TMED91	7.04237e-27	0.643742	0.821	0.259	9.57551e-23	TMED9	H2
GPR37	4.30126e-25	0.64365	0.726	0.199	5.84842e-21	GPR37	H2
CSF1	2.88094e-16	0.643532	0.853	0.384	3.91721e-12	CSF1	H2
MAT2A	1.60906e-16	0.643226	0.937	0.473	2.18783e-12	MAT2A	H2
CTSD1	1.10432e-16	0.643081	0.916	0.45	1.50154e-12	CTSD	H2
COL5A2	1.22482e-26	0.642781	0.589	0.141	1.66539e-22	COL5A2	H2
APLP21	1.4449e-14	0.642087	0.947	0.525	1.96463e-10	APLP2	H2
ADORA1	1.21716e-27	0.64181	0.663	0.162	1.65498e-23	ADORA1	H2
RIN11	2.4195e-30	0.639514	0.484	0.078	3.2898e-26	RIN1	H2
NEK6	1.42328e-17	0.639313	0.874	0.395	1.93523e-13	NEK6	H2
LRP11	7.42879e-16	0.638171	0.968	0.6	1.01009e-11	LRP1	H2
POR	5.04655e-20	0.637903	0.811	0.328	6.8618e-16	POR	H2
ARMC101	8.81838e-29	0.637875	0.863	0.267	1.19904e-24	ARMC10	H2
SOCS3	2.16102e-17	0.637532	0.758	0.292	2.93834e-13	SOCS3	H2
ARPC5L1	1.85542e-22	0.637354	0.789	0.274	2.52281e-18	ARPC5L	H2
DBNDD1	5.7923e-20	0.636695	0.547	0.145	7.8758e-16	DBNDD1	H2
TMX2	2.50365e-19	0.636056	0.968	0.458	3.40422e-15	TMX2	H2
PCDHB7	2.20751e-30	0.634324	0.516	0.088	3.00155e-26	PCDHB7	H2
BCL6	6.16351e-11	0.630504	0.989	0.628	8.38052e-07	BCL6	H2
TPD52L21	3.25482e-24	0.630268	0.8	0.26	4.42558e-20	TPD52L2	H2
SEL1L3	2.40257e-32	0.630068	0.547	0.093	3.26678e-28	SEL1L3	H2
PPP1R15A1	1.74668e-16	0.629623	0.884	0.424	2.37496e-12	PPP1R15A	H2
SYPL11	4.49333e-20	0.629273	0.926	0.385	6.10959e-16	SYPL1	H2
DNAJB11	5.5608e-13	0.628522	0.989	0.634	7.56103e-09	DNAJB1	H2
S100A16	1.31157e-13	0.628177	0.958	0.592	1.78334e-09	S100A16	H2
PEG10	2.32419e-24	0.627233	0.747	0.238	3.1602e-20	PEG10	H2
TSKU	7.9257e-18	0.626963	0.421	0.098	1.07766e-13	TSKU	H2
DBNL	3.38328e-19	0.62275	0.789	0.297	4.60024e-15	DBNL	H2
STT3A1	2.42031e-18	0.622606	0.926	0.463	3.2909e-14	STT3A	H2
THY1	3.01984e-10	0.622148	0.547	0.228	4.10608e-06	THY1	H2
ARMC6	6.77139e-25	0.621046	0.484	0.097	9.20706e-21	ARMC6	H2
ELOVL5	2.24745e-18	0.619691	0.926	0.434	3.05586e-14	ELOVL5	H2
PFKL1	1.25229e-14	0.619325	0.8	0.379	1.70274e-10	PFKL	H2
VCL	1.46074e-25	0.617771	0.779	0.245	1.98616e-21	VCL	H2
CAPG1	3.62305e-35	0.617221	0.779	0.179	4.92626e-31	CAPG	H2
PLAUR1	3.26444e-26	0.616261	0.442	0.075	4.43866e-22	PLAUR	H2
PTP4A21	1.24184e-13	0.61586	0.916	0.543	1.68854e-09	PTP4A2	H2
NCLN	2.29426e-21	0.615093	0.6	0.169	3.1195e-17	NCLN	H2
TMED10	2.2265e-13	0.614108	0.958	0.571	3.02737e-09	TMED10	H2
CAPN21	3.74692e-14	0.613114	0.926	0.514	5.09469e-10	CAPN2	H2
CASP1	2.71281e-35	0.612612	0.537	0.078	3.68861e-31	CASP1	H2
FBLIM11	2.85596e-40	0.612317	0.558	0.077	3.88325e-36	FBLIM1	H2
MYL12A1	3.62064e-18	0.611804	0.958	0.463	4.92299e-14	MYL12A	H2
MTCH11	6.03561e-18	0.610047	0.958	0.509	8.20662e-14	MTCH1	H2
RAB101	9.97675e-17	0.609313	0.916	0.421	1.35654e-12	RAB10	H2
NUTF2	2.12287e-20	0.60871	0.947	0.433	2.88647e-16	NUTF2	H2
MFSD6	1.13168e-07	0.608393	0.242	0.073	0.00153874	MFSD6	H2
GBP2	4.68321e-30	0.607773	0.674	0.156	6.36776e-26	GBP2	H2
MTHFD1	3.82079e-24	0.605317	0.832	0.283	5.19513e-20	MTHFD1	H2
UPP11	1.04895e-20	0.605033	0.747	0.267	1.42626e-16	UPP1	H2
CA5BP11	9.0796e-30	0.604915	0.737	0.196	1.23455e-25	CA5BP1	H2
GALNS	4.17703e-21	0.604307	0.579	0.16	5.6795e-17	GALNS	H2
ARPC41	1.78669e-22	0.604263	0.916	0.457	2.42936e-18	ARPC4	H2
ILK1	2.50902e-22	0.602226	0.916	0.36	3.41151e-18	ILK	H2
UAP11	5.38997e-18	0.602042	0.726	0.279	7.32874e-14	UAP1	H2
HBEGF	1.07006e-10	0.599918	0.432	0.158	1.45496e-06	HBEGF	H2
CD1511	7.59127e-29	0.599019	0.968	0.448	1.03219e-24	CD151	H2
PNMA1	1.11705e-22	0.598115	0.895	0.311	1.51885e-18	PNMA1	H2
RRP36	3.6342e-30	0.597251	0.674	0.155	4.94142e-26	RRP36	H2
TADA31	1.2373e-19	0.594261	0.832	0.323	1.68236e-15	TADA3	H2
MUL1	4.28029e-17	0.592336	0.579	0.181	5.81991e-13	MUL1	H2
GNAI2	9.40114e-19	0.590806	0.979	0.528	1.27827e-14	GNAI2	H2
PAMR1	3.32629e-22	0.589411	0.516	0.118	4.52276e-18	PAMR1	H2
CHST21	2.4605e-31	0.588853	0.695	0.152	3.34555e-27	CHST2	H2
ELOVL11	8.39489e-27	0.588613	0.863	0.279	1.14145e-22	ELOVL1	H2
LMNA1	4.82665e-16	0.588412	0.979	0.589	6.56279e-12	LMNA	H2
AKAP121	6.27411e-10	0.585118	0.516	0.216	8.5309e-06	AKAP12	H2
HGS1	5.46205e-11	0.582825	0.726	0.372	7.42675e-07	HGS	H2
SLC39A1	2.96744e-21	0.582284	0.821	0.307	4.03483e-17	SLC39A1	H2
HMGA11	3.28433e-29	0.580118	0.705	0.187	4.46571e-25	HMGA1	H2
EEF21	2.52898e-18	0.579823	0.937	0.562	3.43865e-14	EEF2	H2
GSTK1	1.70069e-15	0.578637	0.968	0.519	2.31243e-11	GSTK1	H2
HNRNPC	1.71821e-12	0.577612	1	0.73	2.33625e-08	HNRNPC	H2
CD3201	1.11547e-19	0.576819	0.821	0.312	1.5167e-15	CD320	H2
ABHD2	1.60985e-10	0.575967	0.695	0.381	2.18891e-06	ABHD2	H2
FHL21	3.0039e-44	0.574363	0.347	0.015	4.08441e-40	FHL2	H2
MFSD101	1.58071e-28	0.573404	0.747	0.208	2.14929e-24	MFSD10	H2
ADAM12	1.74158e-32	0.571567	0.516	0.081	2.36802e-28	ADAM12	H2
CNIH3	2.52835e-14	0.57073	0.232	0.038	3.4378e-10	CNIH3	H2
SRM	1.06257e-15	0.570337	0.905	0.453	1.44478e-11	SRM	H2
CPT1C	3.70643e-17	0.569498	0.632	0.225	5.03963e-13	CPT1C	H2
CASP41	5.0905e-44	0.568517	0.516	0.054	6.92156e-40	CASP4	H2
SLC5A61	1.09429e-25	0.566504	0.526	0.108	1.48791e-21	SLC5A6	H2
HEY1	2.76595e-18	0.566326	0.821	0.337	3.76087e-14	HEY1	H2
TRMT11	6.42446e-19	0.565958	0.505	0.137	8.73534e-15	TRMT1	H2
PRPF31	3.72141e-23	0.564388	0.758	0.243	5.06001e-19	PRPF31	H2
IMPDH2	2.19499e-16	0.56388	0.779	0.328	2.98453e-12	IMPDH2	H2
GPC4	7.81243e-26	0.563769	0.432	0.072	1.06226e-21	GPC4	H2
RHOC	2.49618e-15	0.563621	0.989	0.66	3.39406e-11	RHOC	H2
VWA5A	4.40122e-24	0.56362	0.642	0.162	5.98434e-20	VWA5A	H2
HEXA	2.14313e-18	0.563344	0.695	0.248	2.91402e-14	HEXA	H2
EIF3B1	2.81134e-15	0.562734	0.832	0.394	3.82258e-11	EIF3B	H2
RIPK2	9.11406e-21	0.562365	0.558	0.148	1.23924e-16	RIPK2	H2
M6PR	4.55957e-25	0.561161	0.621	0.15	6.19964e-21	M6PR	H2
FLNC1	5.74036e-20	0.559826	0.642	0.186	7.80516e-16	FLNC	H2
CD47	2.30011e-19	0.559498	0.874	0.385	3.12745e-15	CD47	H2
NT5DC31	2.04939e-30	0.559407	0.726	0.181	2.78655e-26	NT5DC3	H2
PSMD81	1.08893e-14	0.558875	0.926	0.518	1.48062e-10	PSMD8	H2
JUNB1	1.00193e-13	0.558715	0.979	0.678	1.36232e-09	JUNB	H2
STIP11	5.91081e-16	0.556538	0.737	0.307	8.03693e-12	STIP1	H2
RNF130	3.17376e-22	0.556388	0.863	0.319	4.31536e-18	RNF130	H2
CYFIP1	5.4131e-22	0.556196	0.747	0.249	7.3602e-18	CYFIP1	H2
CD2761	3.21646e-21	0.555666	0.632	0.181	4.37342e-17	CD276	H2
CAMK2N11	3.11282e-24	0.555646	0.895	0.382	4.2325e-20	CAMK2N1	H2
RPL361	9.47953e-12	0.553606	1	0.874	1.28893e-07	RPL36	H2
SLC2A8	4.95659e-20	0.553464	0.421	0.091	6.73948e-16	SLC2A8	H2
RPL7L11	5.67558e-24	0.553441	0.789	0.257	7.71709e-20	RPL7L1	H2
SLC35F2	7.8945e-38	0.553405	0.589	0.094	1.07342e-33	SLC35F2	H2
FZD7	5.68224e-34	0.552141	0.674	0.142	7.72615e-30	FZD7	H2
ABHD4	2.60813e-15	0.551192	0.632	0.215	3.54628e-11	ABHD4	H2
SLC25A371	7.37535e-28	0.550938	0.811	0.265	1.00283e-23	SLC25A37	H2
MAEA	3.56594e-16	0.550841	0.442	0.121	4.84861e-12	MAEA	H2
CNDP2	5.91287e-24	0.54864	0.863	0.333	8.03973e-20	CNDP2	H2
CDC42EP3	2.05029e-26	0.547111	0.368	0.05	2.78778e-22	CDC42EP3	H2
LAMC11	9.30452e-20	0.546795	0.695	0.226	1.26514e-15	LAMC1	H2
ARPC1A	1.86533e-14	0.546166	0.968	0.548	2.53629e-10	ARPC1A	H2
LRRC41	4.90578e-22	0.54561	0.779	0.27	6.67039e-18	LRRC41	H2
PRDX41	3.51453e-16	0.544594	0.958	0.453	4.77871e-12	PRDX4	H2
TMCO3	3.08817e-19	0.544301	0.558	0.158	4.19898e-15	TMCO3	H2
CHRNA91	4.62523e-29	0.544271	0.274	0.019	6.28892e-25	CHRNA9	H2
MCFD21	5.06649e-19	0.543923	0.853	0.338	6.88891e-15	MCFD2	H2
RSU1	2.70763e-27	0.543851	0.779	0.211	3.68157e-23	RSU1	H2
CHMP1A1	2.06985e-15	0.542995	0.663	0.25	2.81438e-11	CHMP1A	H2
NOB11	6.53489e-26	0.54273	0.611	0.142	8.88549e-22	NOB1	H2
CTSC1	1.33467e-33	0.54077	0.611	0.108	1.81476e-29	CTSC	H2
CXCR41	5.31319e-16	0.540364	0.432	0.109	7.22435e-12	CXCR4	H2
POP41	9.38812e-24	0.540058	0.695	0.195	1.2765e-19	POP4	H2
RND31	3.16819e-24	0.539765	0.842	0.297	4.30779e-20	RND3	H2
RABGGTA	3.49768e-18	0.539725	0.516	0.146	4.7558e-14	RABGGTA	H2
EIF6	4.90519e-19	0.539712	0.895	0.375	6.66959e-15	EIF6	H2
ERP29	3.23188e-17	0.539163	0.674	0.242	4.39439e-13	ERP29	H2
PITX11	5.23297e-35	0.538768	0.421	0.045	7.11527e-31	PITX1	H2
NCSTN	7.63943e-17	0.538042	0.853	0.369	1.03873e-12	NCSTN	H2
C21orf62	4.22652e-18	0.536803	0.768	0.292	5.7468e-14	C21orf62	H2
RNF26	9.88493e-17	0.536614	0.463	0.125	1.34405e-12	RNF26	H2
PNRC11	3.51219e-10	0.536067	0.958	0.562	4.77552e-06	PNRC1	H2
WTAP1	3.26646e-19	0.53549	0.958	0.565	4.4414e-15	WTAP	H2
FNTA	5.97791e-22	0.534547	0.8	0.286	8.12817e-18	FNTA	H2
RBMS11	3.05519e-29	0.533213	0.695	0.181	4.15414e-25	RBMS1	H2
GMPPA	9.63199e-21	0.532271	0.558	0.147	1.30966e-16	GMPPA	H2
CLPTM1	6.26322e-18	0.530205	0.768	0.298	8.5161e-14	CLPTM1	H2
PSME2	1.64115e-15	0.529115	0.916	0.431	2.23147e-11	PSME2	H2
MT1E1	1.38642e-14	0.527921	0.937	0.526	1.88512e-10	MT1E	H2
RER1	1.51531e-19	0.527719	0.958	0.434	2.06037e-15	RER1	H2
REXO2	9.8527e-19	0.527149	0.842	0.34	1.33967e-14	REXO2	H2
WDR11	1.44944e-12	0.52671	0.853	0.442	1.97081e-08	WDR1	H2
PMM21	3.81631e-21	0.526519	0.484	0.113	5.18903e-17	PMM2	H2
FAM126A1	5.58823e-20	0.526415	0.726	0.255	7.59832e-16	FAM126A	H2
APRT	1.80086e-16	0.526054	0.916	0.42	2.44863e-12	APRT	H2
HOMER31	1.53262e-23	0.524438	0.505	0.108	2.08391e-19	HOMER3	H2
ITGB1BP11	1.73712e-23	0.523819	0.863	0.294	2.36196e-19	ITGB1BP1	H2
CLPB	5.9309e-23	0.522437	0.463	0.092	8.06425e-19	CLPB	H2
KXD11	2.81545e-20	0.521966	0.926	0.39	3.82816e-16	KXD1	H2
COPG1	1.2994e-18	0.519825	0.674	0.228	1.76679e-14	COPG1	H2
CALCRL	5.40206e-31	0.519767	0.484	0.075	7.34517e-27	CALCRL	H2
NOP161	1.10582e-24	0.519726	0.747	0.22	1.50358e-20	NOP16	H2
PDCD2	2.37103e-28	0.51759	0.716	0.181	3.2239e-24	PDCD2	H2
NFKBIA1	4.74522e-12	0.517355	0.937	0.533	6.45208e-08	NFKBIA	H2
NAPA	2.09397e-15	0.515913	0.947	0.459	2.84717e-11	NAPA	H2
CCM21	1.14878e-18	0.515413	0.758	0.264	1.562e-14	CCM2	H2
EIF2S11	3.11485e-24	0.515411	0.884	0.322	4.23526e-20	EIF2S1	H2
FUCA2	2.01713e-17	0.514006	0.621	0.199	2.7427e-13	FUCA2	H2
CD83	6.95007e-19	0.513459	0.442	0.102	9.45001e-15	CD83	H2
ERI1	6.11768e-28	0.512887	0.674	0.166	8.31821e-24	ERI1	H2
PDCD1LG2	1.48322e-36	0.511759	0.432	0.044	2.01674e-32	PDCD1LG2	H2
MRC2	4.92879e-23	0.511253	0.874	0.314	6.70168e-19	MRC2	H2
DCHS1	2.63912e-08	0.51124	0.463	0.206	0.000358841	DCHS1	H2
GLG1	7.56136e-13	0.510258	0.895	0.56	1.02812e-08	GLG1	H2
EGR2	2.23826e-08	0.508992	0.4	0.166	0.000304337	EGR2	H2
ACTN41	8.1486e-18	0.50885	0.758	0.306	1.10797e-13	ACTN4	H2
LOXL1	3.31962e-31	0.506461	0.4	0.048	4.51369e-27	LOXL1	H2
GNB11	1.73462e-13	0.506422	0.916	0.522	2.35856e-09	GNB1	H2
SYAP1	3.61458e-21	0.506418	0.842	0.337	4.91474e-17	SYAP1	H2
EGLN31	2.32655e-18	0.505996	0.484	0.126	3.16341e-14	EGLN3	H2
B3GALT6	7.15756e-28	0.505585	0.642	0.147	9.73213e-24	B3GALT6	H2
LMCD1	1.33275e-17	0.505251	0.442	0.107	1.81214e-13	LMCD1	H2
TCTA	2.05456e-16	0.503609	0.663	0.238	2.79358e-12	TCTA	H2
USP5	2.40576e-22	0.503134	0.611	0.172	3.27112e-18	USP5	H2
CYB5R2	4.70264e-37	0.502913	0.368	0.029	6.39418e-33	CYB5R2	H2
LAMA2	5.81592e-29	0.502262	0.632	0.146	7.9079e-25	LAMA2	H2
SLC12A4	4.577e-19	0.501693	0.589	0.181	6.22335e-15	SLC12A4	H2
TPM31	1.47776e-13	0.49938	0.958	0.55	2.00931e-09	TPM3	H2
PCBP4	2.70754e-13	0.499257	0.663	0.277	3.68144e-09	PCBP4	H2
CNN3	3.00241e-10	0.499248	1	0.898	4.08237e-06	CNN3	H2
EGR11	3.81881e-12	0.498826	1	0.918	5.19244e-08	EGR1	H2
ARF61	1.37901e-25	0.497535	0.779	0.255	1.87504e-21	ARF6	H2
LTBP31	7.20325e-17	0.497335	0.926	0.459	9.79426e-13	LTBP3	H2
NT5E1	1.22993e-17	0.497135	0.579	0.179	1.67233e-13	NT5E	H2
TOMM401	1.10062e-27	0.496723	0.747	0.215	1.49651e-23	TOMM40	H2
GPI1	2.3504e-08	0.496644	0.958	0.703	0.000319583	GPI	H2
AHCY	2.54596e-14	0.496562	0.579	0.204	3.46175e-10	AHCY	H2
RPL181	1.93399e-12	0.495724	0.989	0.741	2.62964e-08	RPL18	H2
NADK	9.16919e-19	0.494595	0.621	0.199	1.24673e-14	NADK	H2
ITPA	2.93285e-17	0.49395	0.832	0.36	3.9878e-13	ITPA	H2
CANX	9.99096e-11	0.49346	0.979	0.669	1.35847e-06	CANX	H2
SIAE	7.04909e-20	0.493098	0.611	0.185	9.58465e-16	SIAE	H2
CAPZA2	2.71411e-11	0.492943	1	0.692	3.69038e-07	CAPZA2	H2
VTI1B1	3.6898e-22	0.492272	0.705	0.219	5.01703e-18	VTI1B	H2
FJX1	9.4544e-11	0.492245	0.611	0.269	1.28552e-06	FJX1	H2
TKT	4.93766e-16	0.490579	0.737	0.282	6.71373e-12	TKT	H2
PDIA4	4.46946e-12	0.488251	0.905	0.528	6.07713e-08	PDIA4	H2
GRWD1	2.63501e-30	0.488073	0.568	0.106	3.58283e-26	GRWD1	H2
LRWD1	7.25863e-18	0.487854	0.558	0.166	9.86956e-14	LRWD1	H2
CMTM3	5.36752e-20	0.487838	0.789	0.297	7.29821e-16	CMTM3	H2
PML1	1.62053e-19	0.487835	0.516	0.135	2.20343e-15	PML	H2
PYGL1	3.52478e-23	0.485962	0.705	0.211	4.79265e-19	PYGL	H2
CFI	7.85835e-19	0.485742	0.432	0.099	1.0685e-14	CFI	H2
ACAA1	2.36169e-16	0.483412	0.789	0.33	3.21119e-12	ACAA1	H2
YKT61	6.4765e-21	0.483209	0.947	0.44	8.8061e-17	YKT6	H2
RGS171	5.89652e-37	0.482602	0.495	0.063	8.01749e-33	RGS17	H2
CARD16	6.56752e-41	0.48245	0.632	0.097	8.92986e-37	CARD16	H2
AZIN1	2.37664e-11	0.481414	0.832	0.452	3.23152e-07	AZIN1	H2
GLIPR2	2.25866e-18	0.481327	0.779	0.289	3.0711e-14	GLIPR2	H2
YWHAZ1	1.47106e-11	0.480598	0.989	0.844	2.00021e-07	YWHAZ	H2
CCDC85B1	2.66615e-16	0.480541	0.895	0.396	3.62517e-12	CCDC85B	H2
PFKP1	8.99781e-20	0.480247	0.589	0.171	1.22343e-15	PFKP	H2
ARL6IP5	4.43001e-12	0.480115	0.958	0.53	6.02348e-08	ARL6IP5	H2
TMED4	3.68283e-13	0.480099	0.979	0.548	5.00754e-09	TMED4	H2
NR1H21	3.07486e-20	0.480024	0.684	0.221	4.18088e-16	NR1H2	H2
APEH	3.94142e-18	0.479859	0.663	0.226	5.35915e-14	APEH	H2
NCL	1.56996e-09	0.478834	0.968	0.674	2.13467e-05	NCL	H2
PPP2R1A	7.03206e-12	0.47831	0.884	0.527	9.56149e-08	PPP2R1A	H2
TMEM161A	5.24187e-21	0.474674	0.516	0.123	7.12738e-17	TMEM161A	H2
SEZ6L21	1.48177e-24	0.474656	0.6	0.15	2.01476e-20	SEZ6L2	H2
UBE2J2	2.96444e-22	0.474117	0.758	0.244	4.03075e-18	UBE2J2	H2
OGFOD1	2.45891e-16	0.473963	0.621	0.23	3.34338e-12	OGFOD1	H2
THBS2	1.53699e-15	0.473204	0.779	0.326	2.08985e-11	THBS2	H2
NOL31	2.22445e-17	0.472832	0.463	0.121	3.02459e-13	NOL3	H2
MAPKAP1	1.1964e-19	0.47236	0.768	0.275	1.62674e-15	MAPKAP1	H2
ARSJ1	5.04236e-31	0.472321	0.505	0.079	6.85609e-27	ARSJ	H2
EXOSC4	2.23335e-19	0.471843	0.779	0.283	3.03669e-15	EXOSC4	H2
RRP91	5.80075e-24	0.471204	0.505	0.103	7.88728e-20	RRP9	H2
PSPH1	3.13679e-20	0.471157	0.979	0.535	4.26509e-16	PSPH	H2
CHST7	1.61866e-24	0.470317	0.505	0.102	2.20089e-20	CHST7	H2
SEMA3A	8.10003e-30	0.470043	0.547	0.098	1.10136e-25	SEMA3A	H2
GBF1	6.33546e-10	0.469571	0.516	0.22	8.61433e-06	GBF1	H2
BRK1	1.23434e-10	0.469524	0.979	0.603	1.67834e-06	BRK1	H2
SERPINB61	9.40248e-14	0.469215	0.8	0.372	1.27846e-09	SERPINB6	H2
AKIRIN2	2.29268e-18	0.469146	0.8	0.319	3.11736e-14	AKIRIN2	H2
SCYL11	1.61299e-19	0.468773	0.589	0.174	2.19318e-15	SCYL1	H2
ARF11	4.26235e-13	0.468707	1	0.66	5.79552e-09	ARF1	H2
KCNF1	4.64458e-24	0.468242	0.305	0.035	6.31524e-20	KCNF1	H2
HNRNPK	5.33284e-12	0.467845	0.937	0.667	7.25106e-08	HNRNPK	H2
SPNS1	1.59833e-16	0.467458	0.6	0.196	2.17324e-12	SPNS1	H2
PDK31	8.05284e-25	0.466852	0.6	0.15	1.09494e-20	PDK3	H2
NQO1	1.45093e-08	0.466727	0.347	0.125	0.000197283	NQO1	H2
BCL9	2.28879e-13	0.46669	0.589	0.214	3.11207e-09	BCL9	H2
GLUL1	2.52781e-11	0.466358	0.989	0.677	3.43707e-07	GLUL	H2
MYH91	1.12877e-26	0.466059	0.726	0.2	1.53478e-22	MYH9	H2
GUSB	1.04397e-15	0.465583	0.674	0.255	1.41949e-11	GUSB	H2
RBM42	2.90006e-19	0.465179	0.821	0.336	3.94321e-15	RBM42	H2
SUMO3	7.34092e-15	0.465085	0.958	0.493	9.98145e-11	SUMO3	H2
LRRC8A	1.07331e-09	0.463974	0.821	0.479	1.45938e-05	LRRC8A	H2
TUBB4B1	6.48974e-12	0.463236	0.926	0.522	8.8241e-08	TUBB4B	H2
MAN1C1	2.4049e-24	0.462744	0.568	0.131	3.26994e-20	MAN1C1	H2
CDH2	1.95071e-14	0.462641	0.863	0.463	2.65238e-10	CDH2	H2
CNTNAP3B	3.28678e-34	0.462488	0.653	0.132	4.46904e-30	CNTNAP3B	H2
YIPF2	1.45832e-18	0.461714	0.484	0.13	1.98288e-14	YIPF2	H2
SLC27A3	6.8603e-11	0.461656	0.337	0.101	9.32795e-07	SLC27A3	H2
TMEM1151	1.11156e-22	0.461189	0.642	0.175	1.51138e-18	TMEM115	H2
BCL7B1	1.20051e-17	0.461106	0.895	0.387	1.63234e-13	BCL7B	H2
CKAP4	6.4141e-16	0.460839	0.653	0.238	8.72125e-12	CKAP4	H2
SLC38A51	9.07138e-27	0.460608	0.337	0.039	1.23344e-22	SLC38A5	H2
P4HA11	1.10185e-20	0.460276	0.663	0.211	1.49819e-16	P4HA1	H2
EFNB21	5.68677e-18	0.460078	0.463	0.122	7.7323e-14	EFNB2	H2
TECR	9.28552e-13	0.459857	0.937	0.484	1.26255e-08	TECR	H2
MAGED2	3.55129e-13	0.459124	0.916	0.448	4.82868e-09	MAGED2	H2
ASL1	2.53776e-18	0.459109	0.6	0.197	3.45059e-14	ASL	H2
MYOF1	5.50468e-38	0.458523	0.589	0.089	7.48471e-34	MYOF	H2
MAP2K21	7.88744e-20	0.458181	0.842	0.309	1.07246e-15	MAP2K2	H2
PTDSS2	3.93515e-16	0.457679	0.484	0.137	5.35062e-12	PTDSS2	H2
TM9SF4	4.59177e-16	0.457513	0.684	0.255	6.24343e-12	TM9SF4	H2
NRP21	3.95734e-29	0.457506	0.716	0.177	5.38079e-25	NRP2	H2
IVNS1ABP	7.56345e-12	0.456422	0.779	0.371	1.0284e-07	IVNS1ABP	H2
SSU72	2.36662e-13	0.456074	0.947	0.504	3.2179e-09	SSU72	H2
FOS	5.49459e-08	0.456058	0.979	0.821	0.000747099	FOS	H2
ST8SIA4	2.70963e-47	0.455829	0.505	0.044	3.68429e-43	ST8SIA4	H2
ELL21	1.245e-27	0.454739	0.863	0.282	1.69282e-23	ELL2	H2
IL13RA1	8.4342e-20	0.453934	0.463	0.111	1.1468e-15	IL13RA1	H2
UMPS	3.42003e-24	0.453419	0.526	0.111	4.65022e-20	UMPS	H2
RPL351	2.71237e-12	0.453407	1	0.863	3.688e-08	RPL35	H2
SPARCL1	1.00465e-12	0.452919	0.937	0.541	1.36602e-08	SPARCL1	H2
RPE1	1.83275e-30	0.452493	0.642	0.132	2.49199e-26	RPE	H2
FGFR11	8.43233e-16	0.452217	0.6	0.201	1.14654e-11	FGFR1	H2
FLAD11	5.66963e-15	0.452014	0.716	0.319	7.709e-11	FLAD1	H2
APEX1	1.28611e-14	0.451999	0.884	0.428	1.74872e-10	APEX1	H2
LOXL21	6.45575e-25	0.451754	0.421	0.07	8.77788e-21	LOXL2	H2
SLC39A141	1.68239e-23	0.451407	0.642	0.172	2.28755e-19	SLC39A14	H2
SIGMAR1	3.05287e-15	0.45085	0.758	0.309	4.15099e-11	SIGMAR1	H2
WWOX	3.35556e-12	0.450769	0.453	0.164	4.56256e-08	WWOX	H2
SGTA	1.55616e-13	0.44932	0.663	0.272	2.11591e-09	SGTA	H2
HGD	7.55234e-27	0.448931	0.253	0.018	1.02689e-22	HGD	H2
DDRGK1	7.81937e-17	0.448128	0.758	0.294	1.0632e-12	DDRGK1	H2
VSNL1	1.09611e-40	0.447755	0.368	0.023	1.49037e-36	VSNL1	H2
PSMD5	8.26131e-26	0.447733	0.621	0.151	1.12329e-21	PSMD5	H2
SYNPO1	1.75065e-19	0.447656	0.547	0.145	2.38036e-15	SYNPO	H2
ZFYVE21	2.33479e-21	0.447512	0.8	0.248	3.17462e-17	ZFYVE21	H2
GALE1	2.32e-19	0.447385	0.379	0.074	3.15451e-15	GALE	H2
GLRX	1.18754e-12	0.447348	0.568	0.203	1.61469e-08	GLRX	H2
MOXD1	1.30134e-24	0.446433	0.8	0.248	1.76943e-20	MOXD1	H2
EIF3G1	1.35729e-17	0.446321	0.895	0.385	1.84551e-13	EIF3G	H2
GIPC1	4.19324e-31	0.445539	0.779	0.205	5.70155e-27	GIPC1	H2
CCDC861	1.21842e-23	0.444844	0.495	0.099	1.65669e-19	CCDC86	H2
NIPA2	1.01541e-19	0.444372	0.758	0.262	1.38066e-15	NIPA2	H2
STRN4	2.73327e-22	0.443697	0.589	0.151	3.71642e-18	STRN4	H2
AP1M1	1.06315e-15	0.443636	0.758	0.306	1.44557e-11	AP1M1	H2
SGCE	1.77271e-25	0.4436	0.874	0.273	2.41036e-21	SGCE	H2
WDR741	7.96651e-18	0.443537	0.579	0.179	1.08321e-13	WDR74	H2
POLR2E1	1.09299e-15	0.442644	0.895	0.447	1.48613e-11	POLR2E	H2
IQGAP2	6.70343e-16	0.442473	0.411	0.101	9.11466e-12	IQGAP2	H2
BHLHE401	6.08927e-13	0.442445	0.611	0.243	8.27957e-09	BHLHE40	H2
POLR1E1	2.63307e-14	0.442161	0.453	0.136	3.58019e-10	POLR1E	H2
TCIRG11	1.48671e-24	0.441845	0.411	0.067	2.02148e-20	TCIRG1	H2
TINF21	1.60286e-22	0.441253	0.653	0.181	2.17941e-18	TINF2	H2
POGK	1.17862e-12	0.44097	0.579	0.218	1.60257e-08	POGK	H2
TXLNG	1.44483e-12	0.440816	0.516	0.189	1.96454e-08	TXLNG	H2
CYB5B	8.33111e-18	0.440252	0.884	0.369	1.13278e-13	CYB5B	H2
BRMS11	5.0263e-20	0.4401	0.589	0.164	6.83427e-16	BRMS1	H2
TNFAIP2	4.92628e-15	0.439967	0.432	0.123	6.69827e-11	TNFAIP2	H2
SLIT2	4.79455e-20	0.439503	0.284	0.039	6.51915e-16	SLIT2	H2
FAM89B1	1.73211e-19	0.439433	0.663	0.216	2.35516e-15	FAM89B	H2
TSSC41	1.28964e-20	0.438915	0.674	0.201	1.75352e-16	TSSC4	H2
EIF5A	3.77612e-13	0.438687	0.989	0.624	5.13439e-09	EIF5A	H2
RPS21	1.32902e-09	0.438645	1	0.877	1.80707e-05	RPS2	H2
FYN	1.05563e-14	0.438045	1	0.562	1.43534e-10	FYN	H2
ANKH	1.28109e-19	0.43803	0.495	0.122	1.7419e-15	ANKH	H2
NSUN2	5.42325e-22	0.437491	0.642	0.179	7.37399e-18	NSUN2	H2
RPS71	3.81231e-11	0.436364	1	0.789	5.1836e-07	RPS7	H2
ARPC5	1.7342e-14	0.43589	0.874	0.463	2.358e-10	ARPC5	H2
LAPTM4A	7.21167e-11	0.435428	0.947	0.565	9.80571e-07	LAPTM4A	H2
NDP	2.40713e-16	0.434299	0.663	0.236	3.27297e-12	NDP	H2
PLAGL2	5.39957e-16	0.433819	0.337	0.07	7.3418e-12	PLAGL2	H2
ASB61	1.1456e-21	0.433394	0.674	0.209	1.55768e-17	ASB6	H2
HSD17B10	5.36916e-14	0.432057	0.937	0.465	7.30045e-10	HSD17B10	H2
ARHGAP291	2.06199e-35	0.431682	0.621	0.107	2.80368e-31	ARHGAP29	H2
ARRDC4	3.21323e-12	0.431654	0.558	0.223	4.36902e-08	ARRDC4	H2
CXCL31	6.9639e-12	0.43106	0.232	0.045	9.46882e-08	CXCL3	H2
TM9SF1	1.22661e-23	0.431051	0.811	0.25	1.66783e-19	TM9SF1	H2
MAPK14	2.9961e-14	0.4307	0.516	0.171	4.0738e-10	MAPK14	H2
CPNE4	5.67682e-29	0.430516	0.337	0.034	7.71877e-25	CPNE4	H2
TM2D2	2.95279e-25	0.430423	0.747	0.199	4.01491e-21	TM2D2	H2
ASCC21	2.47982e-16	0.430184	0.526	0.158	3.37181e-12	ASCC2	H2
PRMT51	4.43736e-15	0.429884	0.611	0.215	6.03347e-11	PRMT5	H2
ABLIM31	3.73236e-27	0.429609	0.368	0.047	5.07489e-23	ABLIM3	H2
SUMF1	1.94223e-22	0.429376	0.484	0.102	2.64085e-18	SUMF1	H2
CPNE2	4.4059e-21	0.429147	0.779	0.254	5.9907e-17	CPNE2	H2
PRKCSH1	7.19758e-25	0.42822	0.863	0.333	9.78655e-21	PRKCSH	H2
PTPN14	2.08623e-19	0.428194	0.611	0.184	2.83665e-15	PTPN14	H2
PPP1CA	2.08216e-18	0.428104	0.916	0.4	2.83111e-14	PPP1CA	H2
PRR7	1.54232e-27	0.427869	0.484	0.082	2.09709e-23	PRR7	H2
IMPAD1	5.60873e-16	0.4278	0.653	0.244	7.62619e-12	IMPAD1	H2
F3	1.94379e-06	0.427461	0.884	0.639	0.0264297	F3	H2
SLN1	5.96661e-13	0.42711	0.137	0.013	8.11279e-09	SLN	H2
PSMA61	1.17327e-14	0.42549	0.947	0.468	1.59529e-10	PSMA6	H2
MLEC	7.70328e-13	0.425141	0.832	0.408	1.04742e-08	MLEC	H2
KHDRBS31	1.45996e-18	0.424796	0.632	0.206	1.9851e-14	KHDRBS3	H2
HYAL2	9.56675e-19	0.424545	0.579	0.158	1.30079e-14	HYAL2	H2
UNC45A	2.08787e-08	0.424415	0.4	0.16	0.000283888	UNC45A	H2
DYNLT31	1.5004e-30	0.424317	0.779	0.194	2.04009e-26	DYNLT3	H2
CFL21	1.25973e-17	0.423648	0.821	0.309	1.71285e-13	CFL2	H2
STOML2	3.83666e-17	0.4235	0.884	0.374	5.21671e-13	STOML2	H2
ENO11	6.23823e-09	0.423499	0.979	0.818	8.48212e-05	ENO1	H2
TRIM4	1.35124e-15	0.423492	0.568	0.186	1.83728e-11	TRIM4	H2
PTPN121	1.70263e-19	0.422828	0.811	0.328	2.31507e-15	PTPN12	H2
DPF2	4.75507e-11	0.42267	0.705	0.33	6.46547e-07	DPF2	H2
SLC35A4	7.6978e-21	0.422635	0.821	0.293	1.04667e-16	SLC35A4	H2
DDX411	1.94258e-16	0.42212	0.663	0.235	2.64132e-12	DDX41	H2
DKC1	3.34753e-15	0.422032	0.537	0.18	4.55164e-11	DKC1	H2
RRBP1	1.13724e-17	0.421836	0.726	0.272	1.54631e-13	RRBP1	H2
RPN1	1.09364e-08	0.421009	0.979	0.732	0.000148702	RPN1	H2
CROT	2.26441e-15	0.419944	0.653	0.255	3.07892e-11	CROT	H2
UBAP1	4.10785e-17	0.419389	0.621	0.218	5.58545e-13	UBAP1	H2
TRAPPC51	5.71525e-16	0.419307	0.905	0.433	7.77103e-12	TRAPPC5	H2
HIVEP31	7.4152e-21	0.419238	0.6	0.174	1.00825e-16	HIVEP3	H2
IFI16	1.0813e-20	0.418936	0.916	0.353	1.47024e-16	IFI16	H2
CD1641	1.04515e-17	0.418878	0.905	0.381	1.42109e-13	CD164	H2
RNF1811	6.77101e-15	0.417684	0.926	0.457	9.20655e-11	RNF181	H2
PCDH1	2.75816e-21	0.417473	0.484	0.108	3.75027e-17	PCDH1	H2
RRP11	3.03704e-27	0.417262	0.568	0.122	4.12946e-23	RRP1	H2
ABI3BP	9.66419e-24	0.416783	0.358	0.052	1.31404e-19	ABI3BP	H2
PEPD	2.05928e-16	0.41649	0.747	0.284	2.8e-12	PEPD	H2
SFRP4	1.58227e-11	0.416359	0.558	0.211	2.15141e-07	SFRP4	H2
YIPF3	2.7366e-16	0.416282	0.853	0.364	3.72096e-12	YIPF3	H2
LRRN2	1.1006e-07	0.415902	0.263	0.086	0.00149649	LRRN2	H2
FARSA1	1.23768e-20	0.415624	0.737	0.24	1.68288e-16	FARSA	H2
SND11	5.12295e-13	0.415474	0.747	0.342	6.96568e-09	SND1	H2
LYPLA2	1.68986e-25	0.415361	0.705	0.187	2.2977e-21	LYPLA2	H2
ALG1	4.52879e-22	0.414808	0.568	0.142	6.1578e-18	ALG1	H2
IRAK21	1.96777e-15	0.414635	0.316	0.065	2.67558e-11	IRAK2	H2
ELOVL2	1.09115e-16	0.414371	0.695	0.238	1.48364e-12	ELOVL2	H2
HSPA2	1.13503e-10	0.414362	0.537	0.215	1.54329e-06	HSPA2	H2
SH3GL11	2.17161e-26	0.413826	0.758	0.216	2.95274e-22	SH3GL1	H2
MGAT21	4.49073e-24	0.41353	0.4	0.065	6.10604e-20	MGAT2	H2
TIPARP	1.23087e-06	0.413407	0.611	0.327	0.0167362	TIPARP	H2
MOSPD2	1.06899e-17	0.413308	0.421	0.099	1.4535e-13	MOSPD2	H2
DHRS31	2.77747e-29	0.413263	0.695	0.157	3.77653e-25	DHRS3	H2
AHNAK21	6.02569e-18	0.412091	0.232	0.028	8.19313e-14	AHNAK2	H2
FIBIN	6.46507e-12	0.41205	0.695	0.293	8.79056e-08	FIBIN	H2
TNFAIP31	7.06307e-12	0.411611	0.337	0.089	9.60366e-08	TNFAIP3	H2
MYL6	4.0004e-07	0.411117	1	0.928	0.00543934	MYL6	H2
PEX16	2.95993e-22	0.410748	0.547	0.132	4.02462e-18	PEX16	H2
COPS6	3.11006e-09	0.410463	0.989	0.664	4.22874e-05	COPS6	H2
LTBP11	1.19298e-10	0.41008	0.611	0.288	1.6221e-06	LTBP1	H2
TRIP101	1.78569e-14	0.408664	0.411	0.117	2.428e-10	TRIP10	H2
MRPS34	1.80982e-15	0.408436	0.863	0.385	2.46081e-11	MRPS34	H2
PTGS21	7.42061e-13	0.407999	0.232	0.043	1.00898e-08	PTGS2	H2
RPS101	1.07077e-13	0.407998	0.979	0.797	1.45593e-09	RPS10	H2
SLC44A2	2.93066e-10	0.40778	0.8	0.43	3.98481e-06	SLC44A2	H2
TIMM50	1.06858e-18	0.407759	0.747	0.268	1.45295e-14	TIMM50	H2
LMO2	1.44609e-18	0.407614	0.632	0.194	1.96625e-14	LMO2	H2
BCKDK1	1.65394e-18	0.407371	0.684	0.216	2.24886e-14	BCKDK	H2
TRIB11	3.532e-16	0.407289	0.611	0.201	4.80246e-12	TRIB1	H2
VPS18	5.15859e-13	0.406798	0.316	0.075	7.01413e-09	VPS18	H2
STOML1	8.12808e-19	0.405483	0.432	0.097	1.10518e-14	STOML1	H2
IFNGR1	1.80047e-23	0.40502	0.716	0.2	2.44811e-19	IFNGR1	H2
ECE11	2.20468e-16	0.404481	0.674	0.244	2.9977e-12	ECE1	H2
GAS1	3.20574e-06	0.403461	0.274	0.104	0.0435885	GAS1	H2
EIF2S3	4.10567e-11	0.403444	0.863	0.517	5.58248e-07	EIF2S3	H2
PSMF11	4.1791e-15	0.40311	0.821	0.35	5.68232e-11	PSMF1	H2
C16orf581	1.60736e-18	0.403108	0.505	0.132	2.18553e-14	C16orf58	H2
GOT2	5.27845e-17	0.403021	0.737	0.281	7.17711e-13	GOT2	H2
KEAP1	2.55725e-12	0.402908	0.663	0.292	3.47709e-08	KEAP1	H2
RPP40	4.5881e-29	0.402554	0.505	0.084	6.23843e-25	RPP40	H2
TRIP6	2.04815e-18	0.401591	0.926	0.409	2.78487e-14	TRIP6	H2
IGSF1	4.35194e-13	0.401568	0.305	0.069	5.91733e-09	IGSF1	H2
B4GALT1	1.23496e-24	0.400459	0.453	0.086	1.67918e-20	B4GALT1	H2
FAM86DP	8.03714e-27	0.400392	0.568	0.126	1.09281e-22	FAM86DP	H2
MAP1B	3.65365e-08	0.40013	0.989	0.815	0.000496787	MAP1B	H2
UBL4A1	2.30697e-18	0.39997	0.621	0.191	3.13679e-14	UBL4A	H2
ERGIC3	9.6569e-11	0.398805	0.989	0.551	1.31305e-06	ERGIC3	H2
COTL1	1.22138e-17	0.397345	0.726	0.249	1.66072e-13	COTL1	H2
FEM1C1	2.28161e-20	0.396953	0.716	0.253	3.1023e-16	FEM1C	H2
HEBP21	9.77584e-29	0.396846	0.821	0.243	1.32922e-24	HEBP2	H2
TRAM1	7.72669e-12	0.395949	0.821	0.447	1.0506e-07	TRAM1	H2
BET1L1	1.77461e-17	0.394518	0.579	0.185	2.41293e-13	BET1L	H2
AMFR	3.31246e-14	0.393234	0.621	0.236	4.50395e-10	AMFR	H2
FEM1A	1.44733e-18	0.392607	0.484	0.125	1.96794e-14	FEM1A	H2
SDC1	1.58181e-14	0.391419	0.274	0.053	2.15079e-10	SDC1	H2
SGCB	9.16838e-18	0.391354	0.874	0.38	1.24662e-13	SGCB	H2
NSUN51	1.27504e-16	0.391093	0.579	0.204	1.73367e-12	NSUN5	H2
CCT7	9.51012e-15	0.390991	0.895	0.419	1.29309e-10	CCT7	H2
MYD88	5.26138e-13	0.390912	0.463	0.153	7.15389e-09	MYD88	H2
SSBP2	7.88482e-20	0.390437	0.8	0.292	1.0721e-15	SSBP2	H2
PGM2L1	3.58052e-25	0.390253	0.832	0.264	4.86843e-21	PGM2L1	H2
PTPN9	1.58771e-12	0.390134	0.4	0.123	2.1588e-08	PTPN9	H2
RAMP1	1.09783e-07	0.38944	0.895	0.527	0.00149272	RAMP1	H2
SLC10A31	4.68738e-22	0.389056	0.368	0.06	6.37343e-18	SLC10A3	H2
GEM	4.22819e-13	0.388887	0.779	0.34	5.74907e-09	GEM	H2
SRPRB	6.48048e-16	0.388491	0.758	0.312	8.81151e-12	SRPRB	H2
LAMA4	9.51283e-20	0.38841	0.484	0.116	1.29346e-15	LAMA4	H2
CHMP4A	1.81007e-24	0.388332	0.8	0.245	2.46116e-20	CHMP4A	H2
HDLBP1	3.44741e-13	0.387925	0.832	0.404	4.68744e-09	HDLBP	H2
EFHD2	9.61477e-16	0.387272	0.663	0.24	1.30732e-11	EFHD2	H2
SBDS	2.59683e-08	0.386949	0.979	0.742	0.000353091	SBDS	H2
VKORC11	4.30215e-14	0.385564	0.758	0.304	5.84963e-10	VKORC1	H2
TTC1	3.58999e-13	0.385315	0.821	0.433	4.8813e-09	TTC1	H2
SLC35B2	7.93509e-18	0.384487	0.663	0.224	1.07893e-13	SLC35B2	H2
ASAP3	3.36492e-12	0.383553	0.516	0.189	4.57528e-08	ASAP3	H2
PTP4A11	2.82842e-15	0.383238	0.863	0.385	3.8458e-11	PTP4A1	H2
RPS61	1.24513e-08	0.383037	1	0.815	0.000169301	RPS6	H2
PDRG1	4.19163e-17	0.382739	0.526	0.152	5.69937e-13	PDRG1	H2
NOSIP	8.22426e-16	0.382619	0.653	0.235	1.11825e-11	NOSIP	H2
URGCP	8.29868e-09	0.382367	0.474	0.201	0.000112837	URGCP	H2
SUSD4	1.17321e-14	0.38213	0.347	0.082	1.59522e-10	SUSD4	H2
CTBP1	6.06243e-10	0.381769	0.853	0.558	8.24309e-06	CTBP1	H2
MRPS12	3.05386e-20	0.3815	0.674	0.208	4.15233e-16	MRPS12	H2
ADIPOR11	4.65992e-14	0.380806	0.758	0.325	6.33609e-10	ADIPOR1	H2
PLBD2	1.3853e-19	0.380768	0.632	0.191	1.8836e-15	PLBD2	H2
GNPDA1	2.90989e-15	0.380682	0.579	0.194	3.95657e-11	GNPDA1	H2
SIPA1L11	1.11597e-19	0.38012	0.768	0.278	1.51738e-15	SIPA1L1	H2
IRAK11	2.36343e-11	0.379658	0.579	0.24	3.21356e-07	IRAK1	H2
CD63	3.37811e-08	0.379304	1	0.912	0.000459321	CD63	H2
TMEM30A	6.60907e-20	0.379069	0.747	0.247	8.98636e-16	TMEM30A	H2
MYO1E1	6.24002e-21	0.37805	0.526	0.133	8.48456e-17	MYO1E	H2
FAM114A2	4.00124e-20	0.377175	0.453	0.102	5.44048e-16	FAM114A2	H2
MANBAL	3.69612e-19	0.376818	0.789	0.278	5.02561e-15	MANBAL	H2
WDR55	8.8914e-16	0.376644	0.347	0.078	1.20896e-11	WDR55	H2
DISP21	9.09834e-17	0.376031	0.316	0.059	1.2371e-12	DISP2	H2
GADD45GIP11	2.54821e-13	0.374914	0.947	0.551	3.46481e-09	GADD45GIP1	H2
TGFBR2	3.79922e-27	0.374622	0.379	0.049	5.16579e-23	TGFBR2	H2
IP6K1	3.67566e-13	0.373505	0.484	0.166	4.9978e-09	IP6K1	H2
PEF1	2.42993e-14	0.37348	0.663	0.247	3.30398e-10	PEF1	H2
PEX101	5.44178e-20	0.373025	0.621	0.175	7.39919e-16	PEX10	H2
WDR12	4.934e-25	0.372442	0.632	0.152	6.70875e-21	WDR12	H2
EMP31	5.01781e-16	0.372169	0.989	0.525	6.82272e-12	EMP3	H2
ID3	7.42347e-11	0.371719	0.905	0.462	1.00937e-06	ID3	H2
SCD1	1.56504e-12	0.371223	0.737	0.352	2.12799e-08	SCD	H2
FKBP2	7.52626e-17	0.371217	0.895	0.394	1.02335e-12	FKBP2	H2
DAD1	6.58434e-08	0.37117	0.968	0.719	0.000895273	DAD1	H2
ADM1	1.59111e-09	0.370596	0.484	0.182	2.16343e-05	ADM	H2
MAN1B1	1.64996e-10	0.369686	0.484	0.189	2.24345e-06	MAN1B1	H2
PPP2CB1	6.52274e-14	0.369295	0.895	0.45	8.86897e-10	PPP2CB	H2
COPA	7.38791e-08	0.368972	0.853	0.533	0.00100453	COPA	H2
RDH101	1.28885e-10	0.368078	0.421	0.155	1.75245e-06	RDH10	H2
DDX56	5.87741e-13	0.367603	0.842	0.395	7.99152e-09	DDX56	H2
NUMB1	9.49487e-15	0.366828	0.516	0.165	1.29102e-10	NUMB	H2
FAM3C	4.90656e-11	0.366624	0.968	0.557	6.67145e-07	FAM3C	H2
PNO11	2.15752e-17	0.366601	0.537	0.157	2.93357e-13	PNO1	H2
CLPTM1L	1.46913e-19	0.366444	0.632	0.208	1.99758e-15	CLPTM1L	H2
FAM32A	7.14312e-19	0.366298	0.821	0.288	9.7125e-15	FAM32A	H2
KDELR1	3.3278e-18	0.366154	0.916	0.382	4.52481e-14	KDELR1	H2
SPRYD31	8.00662e-18	0.366094	0.453	0.113	1.08866e-13	SPRYD3	H2
GCLM	1.41907e-15	0.365961	0.632	0.245	1.92951e-11	GCLM	H2
PRMT1	4.44627e-19	0.365183	0.853	0.357	6.0456e-15	PRMT1	H2
PXN1	1.58259e-20	0.364723	0.758	0.262	2.15185e-16	PXN	H2
ALDH1B11	2.06241e-15	0.36438	0.305	0.062	2.80425e-11	ALDH1B1	H2
ETV4	1.1404e-15	0.364246	0.358	0.081	1.5506e-11	ETV4	H2
P4HTM	1.28466e-13	0.364157	0.695	0.282	1.74675e-09	P4HTM	H2
SNED1	1.62602e-07	0.363845	0.189	0.05	0.00221089	SNED1	H2
BOP1	6.93912e-24	0.363064	0.558	0.125	9.43512e-20	BOP1	H2
CDIPT	4.30985e-15	0.362861	0.684	0.25	5.8601e-11	CDIPT	H2
EHBP1	4.70316e-25	0.362708	0.726	0.201	6.39489e-21	EHBP1	H2
ALG3	8.11848e-23	0.362284	0.695	0.19	1.10387e-18	ALG3	H2
ORC5	1.55092e-18	0.362158	0.6	0.179	2.10879e-14	ORC5	H2
ERCC11	3.18663e-19	0.361938	0.853	0.337	4.33286e-15	ERCC1	H2
JAM3	2.72168e-16	0.361384	0.705	0.262	3.70067e-12	JAM3	H2
MAPKAPK3	2.36112e-21	0.361338	0.411	0.078	3.21042e-17	MAPKAPK3	H2
DHDDS	6.74229e-13	0.360842	0.442	0.147	9.16749e-09	DHDDS	H2
SPIN1	1.63598e-13	0.360797	0.811	0.364	2.22444e-09	SPIN1	H2
PPP1CB	4.85582e-10	0.360638	0.979	0.775	6.60245e-06	PPP1CB	H2
CREB31	1.69106e-13	0.360332	0.684	0.272	2.29934e-09	CREB3	H2
TMED3	1.04698e-14	0.359653	0.579	0.189	1.42358e-10	TMED3	H2
BCAP31	5.67928e-13	0.359179	0.905	0.458	7.72211e-09	BCAP31	H2
FKBP10	1.09836e-14	0.359011	0.474	0.147	1.49344e-10	FKBP10	H2
SLC20A11	6.0357e-17	0.35901	0.663	0.231	8.20674e-13	SLC20A1	H2
STEAP1	5.96505e-21	0.358831	0.274	0.033	8.11068e-17	STEAP1	H2
CAP11	1.40488e-11	0.358655	0.874	0.465	1.91021e-07	CAP1	H2
PDAP11	2.07553e-13	0.358585	0.937	0.541	2.8221e-09	PDAP1	H2
GTF2E21	2.83102e-19	0.358439	0.442	0.099	3.84934e-15	GTF2E2	H2
CPNE1	2.87624e-14	0.358232	0.747	0.352	3.91082e-10	CPNE1	H2
ZNF385D1	9.85928e-25	0.356984	0.421	0.07	1.34057e-20	ZNF385D	H2
CCDC137	2.88987e-14	0.356434	0.474	0.151	3.92936e-10	CCDC137	H2
STX6	1.20921e-14	0.355965	0.526	0.172	1.64416e-10	STX6	H2
HEPH	2.43492e-22	0.355953	0.347	0.05	3.31076e-18	HEPH	H2
CCT5	1.94705e-09	0.355724	0.768	0.431	2.64741e-05	CCT5	H2
FAM78B	1.82894e-50	0.354318	0.484	0.035	2.48681e-46	FAM78B	H2
IL1RAP	1.35026e-27	0.354119	0.789	0.238	1.83594e-23	IL1RAP	H2
NIP7	1.46959e-24	0.354042	0.6	0.143	1.99821e-20	NIP7	H2
CDH11	6.23048e-15	0.353491	0.663	0.25	8.47159e-11	CDH11	H2
TMEM205	3.46121e-11	0.352922	0.947	0.526	4.7062e-07	TMEM205	H2
PTPRN1	9.22537e-22	0.351961	0.305	0.04	1.25437e-17	PTPRN	H2
ZNF528	1.61077e-15	0.351797	0.484	0.145	2.19016e-11	ZNF528	H2
SLC35F1	4.47763e-17	0.351101	0.716	0.262	6.08824e-13	SLC35F1	H2
THSD1	6.96629e-13	0.35076	0.232	0.042	9.47207e-09	THSD1	H2
ZGPAT	1.89501e-18	0.350663	0.411	0.091	2.57664e-14	ZGPAT	H2
ESYT21	4.8513e-21	0.350253	0.642	0.195	6.59632e-17	ESYT2	H2
TP53I3	6.80099e-22	0.349851	0.516	0.118	9.2473e-18	TP53I3	H2
FABP7	5.72368e-09	0.349649	0.958	0.654	7.78249e-05	FABP7	H2
TXN1	4.98889e-11	0.349431	1	0.727	6.78339e-07	TXN	H2
PAK1IP11	1.01993e-19	0.349428	0.663	0.21	1.3868e-15	PAK1IP1	H2
OSGEP	1.29816e-18	0.349096	0.526	0.141	1.76511e-14	OSGEP	H2
SERTAD11	1.31738e-11	0.349017	0.726	0.331	1.79124e-07	SERTAD1	H2
CIB11	2.83314e-16	0.34891	0.8	0.302	3.85222e-12	CIB1	H2
CCDC102B	4.84698e-17	0.346925	0.4	0.092	6.59043e-13	CCDC102B	H2
TBRG41	1.38814e-17	0.346336	0.8	0.292	1.88746e-13	TBRG4	H2
GRIA1	4.72029e-20	0.345514	0.495	0.116	6.41818e-16	GRIA1	H2
RPN2	2.01533e-09	0.345232	0.947	0.576	2.74024e-05	RPN2	H2
PUSL1	8.37673e-09	0.345226	0.263	0.077	0.000113898	PUSL1	H2
WDR131	3.56347e-16	0.344273	0.674	0.25	4.84525e-12	WDR13	H2
CAMK2D	1.31284e-10	0.343918	0.926	0.582	1.78507e-06	CAMK2D	H2
TOMM34	1.60439e-14	0.343427	0.537	0.175	2.18149e-10	TOMM34	H2
DCAF13	1.25868e-14	0.342812	0.768	0.314	1.71142e-10	DCAF13	H2
NDUFA10	2.2969e-15	0.34252	0.8	0.331	3.1231e-11	NDUFA10	H2
PKIB	1.47336e-17	0.342219	0.379	0.082	2.00332e-13	PKIB	H2
CYTH2	1.36473e-13	0.342123	0.684	0.279	1.85562e-09	CYTH2	H2
FAS1	6.21784e-17	0.342049	0.295	0.05	8.4544e-13	FAS	H2
APLP1	5.17111e-16	0.341667	0.726	0.27	7.03116e-12	APLP1	H2
IDH3G	1.70777e-15	0.341444	0.705	0.263	2.32206e-11	IDH3G	H2
PHACTR2	3.48861e-19	0.340875	0.379	0.074	4.74346e-15	PHACTR2	H2
MAN2A1	1.39946e-15	0.340383	0.642	0.223	1.90284e-11	MAN2A1	H2
DCTN51	5.73741e-22	0.339924	0.6	0.165	7.80116e-18	DCTN5	H2
CHCHD2	7.71444e-08	0.339884	1	0.911	0.00104893	CHCHD2	H2
ILVBL1	2.16379e-15	0.339688	0.432	0.114	2.9421e-11	ILVBL	H2
MAP2K11	2.02267e-21	0.339548	0.579	0.153	2.75023e-17	MAP2K1	H2
SMS1	3.72513e-14	0.339271	0.789	0.35	5.06506e-10	SMS	H2
METTL2B	1.27423e-16	0.339003	0.611	0.21	1.73258e-12	METTL2B	H2
GPR108	9.05405e-14	0.338947	0.611	0.228	1.23108e-09	GPR108	H2
LAMTOR1	3.86476e-10	0.338758	0.916	0.501	5.25491e-06	LAMTOR1	H2
TPBG	5.96225e-20	0.338117	0.274	0.035	8.10688e-16	TPBG	H2
UCK2	1.91201e-14	0.337937	0.442	0.131	2.59975e-10	UCK2	H2
DAP	4.79296e-15	0.337832	0.737	0.298	6.51699e-11	DAP	H2
HOMER21	2.08755e-26	0.337497	0.284	0.025	2.83845e-22	HOMER2	H2
IPO41	5.7855e-24	0.337063	0.474	0.093	7.86655e-20	IPO4	H2
ETF1	1.78636e-18	0.336633	0.811	0.311	2.42892e-14	ETF1	H2
PMPCA	5.05515e-11	0.335392	0.632	0.27	6.87348e-07	PMPCA	H2
TMEM165	6.10311e-18	0.335349	0.737	0.257	8.2984e-14	TMEM165	H2
RNF4	5.40649e-14	0.334729	0.726	0.297	7.3512e-10	RNF4	H2
RGS41	1.38398e-08	0.334586	0.137	0.023	0.00018818	RGS4	H2
WNK4	1.71781e-11	0.334515	0.158	0.021	2.33571e-07	WNK4	H2
MRRF	6.67052e-21	0.334415	0.516	0.121	9.0699e-17	MRRF	H2
ATP6AP2	7.56567e-09	0.334199	0.863	0.467	0.00010287	ATP6AP2	H2
HSF11	7.64902e-16	0.333928	0.737	0.296	1.04004e-11	HSF1	H2
TRIM47	2.19072e-14	0.333613	0.863	0.376	2.97872e-10	TRIM47	H2
PSMD13	2.58971e-18	0.333507	0.853	0.333	3.52122e-14	PSMD13	H2
ZNF706	6.83293e-11	0.333176	0.968	0.508	9.29074e-07	ZNF706	H2
ERGIC1	2.94457e-20	0.333144	0.516	0.13	4.00373e-16	ERGIC1	H2
EIF4G11	2.36481e-12	0.333016	0.895	0.502	3.21543e-08	EIF4G1	H2
MED161	5.75785e-15	0.332892	0.537	0.174	7.82895e-11	MED16	H2
UBA11	1.01394e-09	0.332736	0.884	0.557	1.37866e-05	UBA1	H2
FAM3A	3.83578e-22	0.332362	0.674	0.191	5.2155e-18	FAM3A	H2
RSL1D11	2.29608e-12	0.332294	0.842	0.409	3.12198e-08	RSL1D1	H2
PRNP	4.55493e-12	0.332191	0.958	0.499	6.19334e-08	PRNP	H2
TMEM184C1	4.21379e-17	0.332049	0.453	0.114	5.72949e-13	TMEM184C	H2
C8orf33	4.82407e-14	0.331719	0.884	0.449	6.55928e-10	C8orf33	H2
CCT3	1.2381e-10	0.331275	0.905	0.537	1.68344e-06	CCT3	H2
TMED1	2.81539e-16	0.331195	0.526	0.155	3.82808e-12	TMED1	H2
HEXB	3.32701e-15	0.330876	0.737	0.284	4.52373e-11	HEXB	H2
MUS811	3.51328e-21	0.33024	0.568	0.146	4.777e-17	MUS81	H2
CLTB	1.60238e-14	0.330209	0.811	0.346	2.17875e-10	CLTB	H2
ZC3H12A1	1.20216e-13	0.330136	0.316	0.072	1.63458e-09	ZC3H12A	H2
NEDD9	9.64262e-13	0.330081	0.821	0.382	1.31111e-08	NEDD9	H2
PPP1R7	3.59096e-20	0.3297	0.695	0.218	4.88263e-16	PPP1R7	H2
RCL11	1.32785e-20	0.329578	0.421	0.083	1.80547e-16	RCL1	H2
MAP3K61	2.32935e-17	0.328398	0.442	0.108	3.16721e-13	MAP3K6	H2
HMOX11	3.61644e-09	0.328369	0.147	0.025	4.91727e-05	HMOX1	H2
LOXL3	6.95413e-18	0.328291	0.432	0.104	9.45553e-14	LOXL3	H2
PTGES2	1.84616e-10	0.328287	0.505	0.206	2.51022e-06	PTGES2	H2
RSPRY1	7.4851e-15	0.328057	0.579	0.2	1.01775e-10	RSPRY1	H2
UBTD1	3.68013e-21	0.327599	0.368	0.064	5.00388e-17	UBTD1	H2
TMEM109	1.73187e-17	0.32742	0.547	0.161	2.35483e-13	TMEM109	H2
LRRC14	4.67357e-11	0.327263	0.558	0.228	6.35465e-07	LRRC14	H2
LTV1	1.49574e-23	0.327099	0.568	0.132	2.03375e-19	LTV1	H2
SERBP1	3.22889e-11	0.326762	0.958	0.628	4.39032e-07	SERBP1	H2
PTX31	1.3275e-18	0.326602	0.463	0.109	1.805e-14	PTX3	H2
PI4KB	8.83021e-13	0.326259	0.737	0.34	1.20064e-08	PI4KB	H2
CHST6	5.05331e-14	0.326031	0.4	0.111	6.87098e-10	CHST6	H2
SIPA1	1.14957e-15	0.325969	0.368	0.087	1.56306e-11	SIPA1	H2
MRPS171	2.15342e-22	0.325769	0.926	0.353	2.92801e-18	MRPS17	H2
FOSL11	1.51457e-20	0.325717	0.421	0.086	2.05936e-16	FOSL1	H2
VTA1	1.31301e-14	0.325273	0.905	0.382	1.78529e-10	VTA1	H2
SRP54	1.40392e-14	0.325141	0.684	0.264	1.90892e-10	SRP54	H2
FCGRT	1.36518e-14	0.325053	0.8	0.336	1.85624e-10	FCGRT	H2
CHCHD3	2.47151e-10	0.324038	0.821	0.438	3.36051e-06	CHCHD3	H2
GBA	2.2465e-18	0.32393	0.716	0.253	3.05457e-14	GBA	H2
FAF1	8.5298e-19	0.323772	0.695	0.219	1.1598e-14	FAF1	H2
IFNAR2	1.95698e-14	0.32295	0.537	0.181	2.66091e-10	IFNAR2	H2
MAP3K71	1.72044e-18	0.322754	0.621	0.19	2.33928e-14	MAP3K7	H2
FAM50A1	1.28834e-16	0.322421	0.726	0.275	1.75176e-12	FAM50A	H2
RHOG1	7.8453e-19	0.320905	0.516	0.131	1.06673e-14	RHOG	H2
ZFAT	1.4245e-10	0.32085	0.179	0.031	1.9369e-06	ZFAT	H2
FNDC3B	4.13017e-14	0.320748	0.653	0.247	5.61579e-10	FNDC3B	H2
CLDN12	1.6399e-14	0.320633	0.747	0.296	2.22978e-10	CLDN12	H2
RPL131	1.15261e-08	0.319985	0.989	0.865	0.000156721	RPL13	H2
UPF11	1.63645e-12	0.319945	0.589	0.233	2.22507e-08	UPF1	H2
BIN3	1.10726e-16	0.319935	0.474	0.132	1.50554e-12	BIN3	H2
MRPL21	2.54078e-15	0.319877	0.821	0.348	3.45469e-11	MRPL21	H2
MOV10	1.31902e-11	0.319832	0.558	0.224	1.79348e-07	MOV10	H2
OAZ1	5.19021e-07	0.318985	1	0.825	0.00705713	OAZ1	H2
SPG7	2.93283e-14	0.318373	0.642	0.239	3.98776e-10	SPG7	H2
FAH	9.55649e-16	0.318239	0.368	0.086	1.2994e-11	FAH	H2
RNF241	7.26166e-15	0.317991	0.684	0.254	9.87368e-11	RNF24	H2
NDST1	4.9985e-07	0.317965	0.568	0.296	0.00679646	NDST1	H2
FOXK1	9.23294e-16	0.317773	0.642	0.249	1.2554e-11	FOXK1	H2
HDAC11	2.37515e-21	0.316324	0.505	0.121	3.22949e-17	HDAC1	H2
COL4A1	3.73302e-09	0.316142	0.347	0.116	5.07578e-05	COL4A1	H2
DPP71	2.53281e-13	0.315786	0.737	0.314	3.44387e-09	DPP7	H2
SYNCRIP	3.40856e-13	0.315756	0.874	0.436	4.63462e-09	SYNCRIP	H2
ATG9A	1.14455e-13	0.315502	0.526	0.18	1.55624e-09	ATG9A	H2
BAALC	1.05906e-10	0.315463	0.947	0.521	1.44e-06	BAALC	H2
SEC14L21	6.18246e-16	0.315245	0.537	0.171	8.40629e-12	SEC14L2	H2
TRIM14	8.19537e-10	0.314714	0.316	0.099	1.11432e-05	TRIM14	H2
ACSS3	1.25967e-13	0.314543	0.537	0.184	1.71278e-09	ACSS3	H2
GDPD2	4.889e-09	0.314063	0.421	0.156	6.64757e-05	GDPD2	H2
COG4	5.0189e-15	0.313971	0.726	0.275	6.8242e-11	COG4	H2
ATP6V1B2	7.64457e-17	0.313878	0.663	0.224	1.03943e-12	ATP6V1B2	H2
EXT1	1.93531e-19	0.313804	0.453	0.102	2.63144e-15	EXT1	H2
STS	1.00451e-13	0.313204	0.295	0.063	1.36583e-09	STS	H2
RGS3	1.53164e-16	0.312396	0.453	0.116	2.08256e-12	RGS3	H2
ERLIN2	6.74169e-12	0.311979	0.4	0.125	9.16668e-08	ERLIN2	H2
DPP91	1.99303e-16	0.311811	0.516	0.155	2.70993e-12	DPP9	H2
PPP2R2B	3.79538e-18	0.31105	0.832	0.327	5.16058e-14	PPP2R2B	H2
CUL1	1.96633e-12	0.310708	0.726	0.325	2.67362e-08	CUL1	H2
TFE31	1.18021e-16	0.309897	0.758	0.286	1.60473e-12	TFE3	H2
TMEM209	2.4844e-12	0.309625	0.789	0.414	3.37803e-08	TMEM209	H2
NPC21	8.50022e-17	0.309309	0.8	0.293	1.15577e-12	NPC2	H2
AAMP	5.6236e-12	0.309029	0.779	0.366	7.64641e-08	AAMP	H2
ITFG2	1.01487e-18	0.308749	0.442	0.102	1.37993e-14	ITFG2	H2
KLC1	3.82218e-13	0.30851	0.853	0.396	5.19702e-09	KLC1	H2
STAC1	2.65617e-25	0.308384	0.547	0.114	3.61159e-21	STAC	H2
ODC1	3.29131e-13	0.308312	0.874	0.435	4.47519e-09	ODC1	H2
BFAR	5.01415e-30	0.308279	0.611	0.118	6.81774e-26	BFAR	H2
FST	1.0618e-09	0.308027	0.179	0.034	1.44373e-05	FST	H2
CAST1	2.50038e-16	0.307745	0.905	0.43	3.39977e-12	CAST	H2
OSBPL10	8.88121e-18	0.307673	0.253	0.035	1.20758e-13	OSBPL10	H2
GABPB1	3.01487e-12	0.307185	0.305	0.075	4.09932e-08	GABPB1	H2
GSDMD	2.60641e-10	0.306321	0.389	0.131	3.54394e-06	GSDMD	H2
ARHGEF3	3.86111e-13	0.306146	0.537	0.197	5.24995e-09	ARHGEF3	H2
BLVRB1	3.89382e-14	0.306045	0.747	0.302	5.29443e-10	BLVRB	H2
GNB21	4.03497e-13	0.3058	0.989	0.692	5.48635e-09	GNB2	H2
RCC1	1.06651e-12	0.305619	0.221	0.04	1.45014e-08	RCC1	H2
AP2S1	2.85512e-15	0.305434	0.937	0.448	3.88211e-11	AP2S1	H2
GPN2	9.18756e-16	0.305324	0.337	0.072	1.24923e-11	GPN2	H2
TAF101	6.90326e-22	0.305085	0.937	0.357	9.38636e-18	TAF10	H2
UGP21	1.79693e-20	0.304892	0.726	0.233	2.44329e-16	UGP2	H2
ZNF641	5.07621e-07	0.3048	0.211	0.064	0.00690213	ZNF641	H2
DCAF11	1.79821e-16	0.30443	0.453	0.118	2.44503e-12	DCAF11	H2
ARFRP1	2.50051e-19	0.304406	0.6	0.164	3.39995e-15	ARFRP1	H2
CNPPD11	3.38638e-16	0.304067	0.632	0.224	4.60445e-12	CNPPD1	H2
MED101	8.85541e-16	0.303929	0.884	0.361	1.20407e-11	MED10	H2
B3GAT3	4.93507e-17	0.303849	0.779	0.288	6.71021e-13	B3GAT3	H2
TXNL11	2.96387e-14	0.303764	0.821	0.353	4.02997e-10	TXNL1	H2
SLC27A1	8.87898e-10	0.303664	0.389	0.141	1.20728e-05	SLC27A1	H2
CHPF21	1.73872e-32	0.303286	0.716	0.16	2.36413e-28	CHPF2	H2
POLR1B	1.55547e-15	0.302881	0.4	0.099	2.11497e-11	POLR1B	H2
PTOV1	2.55889e-11	0.302685	0.842	0.428	3.47932e-07	PTOV1	H2
OGDHL	6.7371e-07	0.302425	0.168	0.043	0.00916043	OGDHL	H2
KDELR2	1.67296e-08	0.302382	0.947	0.591	0.000227473	KDELR2	H2
NOL101	1.52289e-14	0.301902	0.516	0.164	2.07067e-10	NOL10	H2
CARS2	1.46499e-19	0.30149	0.537	0.137	1.99195e-15	CARS2	H2
TXNL4B	5.51109e-13	0.301266	0.505	0.171	7.49343e-09	TXNL4B	H2
EIF2D	2.64964e-17	0.301048	0.389	0.087	3.60271e-13	EIF2D	H2
GPATCH4	2.24353e-14	0.300633	0.568	0.196	3.05052e-10	GPATCH4	H2
NRSN2	2.34664e-13	0.300245	0.726	0.307	3.19073e-09	NRSN2	H2
TMEM203	1.11335e-13	0.299878	0.684	0.264	1.51382e-09	TMEM203	H2
SLC25A18	2.41615e-10	0.29978	0.526	0.214	3.28524e-06	SLC25A18	H2
APEX2	3.14783e-19	0.299023	0.337	0.058	4.28011e-15	APEX2	H2
SDC41	1.07495e-11	0.298371	0.463	0.169	1.46161e-07	SDC4	H2
ITPKC	8.00993e-15	0.298258	0.421	0.113	1.08911e-10	ITPKC	H2
RNF146	5.64029e-08	0.298228	0.337	0.121	0.000766911	RNF146	H2
DAP3	1.38625e-13	0.298104	0.853	0.394	1.88489e-09	DAP3	H2
ARNT	3.88988e-09	0.297679	0.411	0.156	5.28906e-05	ARNT	H2
ZDHHC7	3.03969e-17	0.297676	0.463	0.119	4.13306e-13	ZDHHC7	H2
SLC39A3	2.19774e-14	0.297673	0.663	0.236	2.98826e-10	SLC39A3	H2
MRPL181	1.10268e-17	0.297395	0.863	0.325	1.49932e-13	MRPL18	H2
ACAD9	6.66664e-10	0.297388	0.568	0.257	9.06463e-06	ACAD9	H2
NUP93	1.44773e-12	0.297264	0.526	0.19	1.96848e-08	NUP93	H2
TLN11	6.44569e-20	0.297189	0.895	0.38	8.7642e-16	TLN1	H2
RBM38	9.03173e-09	0.296637	0.347	0.126	0.000122804	RBM38	H2
ANXA11	3.3688e-16	0.296407	0.947	0.479	4.58056e-12	ANXA1	H2
FASTK	1.26494e-13	0.296385	0.821	0.372	1.71993e-09	FASTK	H2
CLTA1	1.79441e-11	0.296382	0.884	0.429	2.43986e-07	CLTA	H2
TSPAN5	2.16961e-13	0.296338	0.537	0.186	2.95002e-09	TSPAN5	H2
POM1211	2.85012e-10	0.296029	0.926	0.606	3.8753e-06	POM121	H2
SCFD1	1.43567e-17	0.295894	0.716	0.254	1.95208e-13	SCFD1	H2
RELB1	6.42085e-12	0.295157	0.284	0.068	8.73043e-08	RELB	H2
SDSL	1.23275e-18	0.295054	0.463	0.111	1.67618e-14	SDSL	H2
SFXN5	6.29839e-14	0.294808	0.716	0.291	8.56392e-10	SFXN5	H2
FSTL1	5.48676e-17	0.294768	0.747	0.286	7.46035e-13	FSTL1	H2
SFXN31	1.92198e-11	0.29463	0.358	0.109	2.61332e-07	SFXN3	H2
CHTF8	3.7028e-14	0.294587	0.526	0.174	5.0347e-10	CHTF8	H2
TMEM222	2.82382e-21	0.294466	0.874	0.306	3.83954e-17	TMEM222	H2
ABCA11	1.31506e-13	0.294356	0.842	0.416	1.78809e-09	ABCA1	H2
SPTSSB	3.63748e-23	0.294143	0.2	0.011	4.94588e-19	SPTSSB	H2
ETV5	9.30241e-17	0.292799	0.695	0.249	1.26485e-12	ETV5	H2
IFNGR2	7.95405e-10	0.292677	0.768	0.389	1.08151e-05	IFNGR2	H2
PJA2	7.69635e-11	0.292658	0.874	0.46	1.04647e-06	PJA2	H2
ACP2	1.21046e-09	0.29262	0.295	0.088	1.64586e-05	ACP2	H2
ZNF1461	1.25438e-14	0.291995	0.558	0.19	1.70558e-10	ZNF146	H2
HMGCL	2.39131e-23	0.291864	0.653	0.169	3.25147e-19	HMGCL	H2
ZFP36	3.01893e-07	0.291576	0.947	0.654	0.00410484	ZFP36	H2
ATP13A1	2.04464e-20	0.291329	0.674	0.203	2.7801e-16	ATP13A1	H2
RAP1B	6.45483e-15	0.291306	0.884	0.404	8.77664e-11	RAP1B	H2
SERTAD31	2.17213e-20	0.291021	0.568	0.146	2.95345e-16	SERTAD3	H2
SLC16A11	2.11584e-10	0.291011	0.674	0.317	2.8769e-06	SLC16A1	H2
HMBOX1	4.08995e-18	0.290519	0.568	0.167	5.5611e-14	HMBOX1	H2
PPA1	2.23576e-16	0.290343	0.747	0.277	3.03997e-12	PPA1	H2
SNX17	6.43697e-17	0.290091	0.768	0.301	8.75235e-13	SNX17	H2
UNC93B11	2.35315e-12	0.289864	0.358	0.098	3.19957e-08	UNC93B1	H2
CYP51A1	6.3313e-10	0.289828	0.832	0.542	8.60867e-06	CYP51A1	H2
[truncated: 1,665 more rows]
