# Supplementary material for: Single-cell RNA sequencing identifies critical transcription factors of tumor cell invasion induced by hypoxia microenvironment in glioblastoma
Source: Theranostics. 2023 Jun 26;13(11):3744–60. doi: 10.7150/thno.81407 (PMC10334835; doi:10.7150/thno.81407)
Supplement: Supplementary file 1 — Supplementary figures and tables. [file thnov13p3744s1.zip › thno_81407r2_3.xlsx]

## Sheet: Supplementary_Table_S5
Supplementary Table S5. Gene list of WGCNA modules
Module	gene
black	LCP1
black	LRFN5
black	PPARGC1B
black	SEMA7A
black	CDC45
black	OPCML
black	SSH2
black	PPARG
black	PRKY
black	HS6ST3
black	PRKCB
black	CNTNAP2
black	TLR2
black	TRIM38
black	SUSD5
black	SMCR5
black	C11orf45
black	UBE2QL1
black	CSF3R
black	NRIP2
black	NFAM1
black	FAM83H
black	KRT8
black	STAC2
black	FCGR3A
black	BAIAP2L1
black	LOC100506472
black	RILPL2
black	LRMP
black	MYT1L
black	THBD
black	PARP15
black	CMTM7
black	COL23A1
black	MUC6
black	MAP4K1
black	ITGA1
black	DNAAF1
black	RASSF5
black	CCDC17
black	SIGLEC1
black	ITGAL
black	CORO6
black	ELMO3
black	CYP26B1
black	SELL
black	IPCEF1
blue	IGFBP3
blue	NPTX2
blue	MEG3
blue	XPOT
blue	LHFPL3
blue	RTN1
blue	ARC
blue	VAT1L
blue	SPOCK1
blue	SRGAP1
blue	CTDSP2
blue	GNS
blue	TSPAN31
blue	H19
blue	CDH13
blue	DCX
blue	NXPH1
blue	ISG15
blue	RPH3A
blue	MDM2
blue	TBK1
blue	SCG2
blue	MIAT
blue	LRRTM2
blue	ARID5A
blue	ADAMTS4
blue	PNMA3
blue	DYRK2
blue	TSFM
blue	GPD1
blue	AVIL
blue	TBX5
blue	NELL1
blue	PLXNA4
blue	CD24
blue	TMEM130
blue	CDK4
blue	AP2B1
blue	TIMP3
blue	ELAVL4
blue	NCALD
blue	METTL1
blue	APOD
blue	MAFB
blue	RGS6
blue	STAT1
blue	DUSP26
blue	OS9
blue	DOCK3
blue	TBC1D30
blue	SCARA3
blue	SHISA6
blue	NETO2
blue	APOL4
blue	HSPB1
blue	TUBB4A
blue	CD9
blue	LBH
blue	SULF2
blue	STMN2
blue	CALN1
blue	SFRP2
blue	CNTNAP4
blue	SLC10A6
blue	OAS1
blue	SCN7A
blue	EPHB6
blue	FILIP1L
blue	TMBIM4
blue	MEST
blue	NDRG4
blue	KCNH1
blue	SYNGR3
blue	AKAP6
blue	CLVS1
blue	EFNB3
blue	RASSF2
blue	IFI6
blue	KCNQ2
blue	CNR1
blue	PMP2
blue	C12orf66
blue	TMOD1
blue	HELB
blue	RGMB
blue	MYO5A
blue	KLHDC8A
blue	CDKN1A
blue	ATCAY
blue	GRIK3
blue	NAV1
blue	CPSF6
blue	TMEM132B
blue	SYNDIG1
blue	SCN3B
blue	CRMP1
blue	C14orf132
blue	ZFR2
blue	CLCN3
blue	USP11
blue	PCMTD2
blue	SYNE1
blue	ARL4C
blue	KLC1
blue	BCAT1
blue	MID1
blue	PGAP1
blue	FNDC9
blue	YWHAH
blue	PCDHA6
blue	SNAP25
blue	GNG3
blue	NKAIN4
blue	APBA2
blue	KIF1A
blue	CPXM1
blue	ZEB2
blue	TANC2
blue	GRIA2
blue	CSRNP2
blue	MTSS1
blue	DPY19L1
blue	LRRC4C
blue	FHL1
blue	GLRB
blue	DTNA
blue	WSB1
brown	RRM2
brown	CDC20
brown	TOP2A
brown	CENPF
brown	KIF2C
brown	MKI67
brown	POC1A
brown	SHCBP1
brown	TK1
brown	BIRC5
brown	CCNB2
brown	CCNB1
brown	KIF4A
brown	EXO1
brown	PRC1
brown	CDCA5
brown	PBK
brown	KIF23
brown	CDC6
brown	AURKB
brown	UBE2T
brown	KPNA2
brown	BUB1B
brown	KIF15
brown	MYBL2
brown	UBE2C
brown	APOBEC3B
brown	RFC3
brown	NUSAP1
brown	CENPE
brown	NEK2
brown	TPX2
brown	MELK
brown	CENPN
brown	AURKA
brown	KIF11
brown	SPAG5
brown	FEN1
brown	CKAP2L
brown	FAM83D
brown	RAD51
brown	TROAP
brown	GINS2
brown	CENPA
brown	NCAPG
brown	TIMELESS
brown	PLK4
brown	STMN1
brown	NDC80
brown	PLK1
brown	HJURP
brown	ECT2
brown	ASPM
brown	CENPM
brown	ORC1
brown	ANLN
brown	DTL
brown	MCM10
brown	ORC6
brown	DEPDC1
brown	DLGAP5
brown	DEPDC1B
brown	NEIL3
brown	E2F8
brown	KIF22
brown	HMGB2
brown	RRM1
brown	OIP5
brown	FANCD2
brown	BUB1
brown	HELLS
brown	MCM2
brown	ASF1B
brown	FBXO5
brown	RAD54L
brown	TRIP13
brown	TUBA1B
brown	KIF20B
brown	CDK1
brown	EZH2
brown	NUF2
brown	E2F2
brown	ZWINT
brown	MCM4
brown	TMPO
brown	MCM7
brown	SKA3
brown	SMC4
brown	CCNA2
brown	WDR34
brown	CDT1
brown	HMGN2
brown	TMEM106C
brown	IQGAP3
brown	SMC2
brown	FANCI
brown	CDCA8
brown	FAM111B
brown	KIF18B
brown	PKMYT1
brown	FOXM1
brown	NCAPH
brown	ATAD2
brown	VRK1
brown	MIS18BP1
brown	TYMS
brown	CDCA3
brown	MAD2L1
brown	CENPH
brown	PTTG1
brown	CDC25C
brown	HMMR
brown	KIF20A
brown	PCNA
brown	TACC3
brown	PRIM1
brown	CKAP2
brown	MND1
brown	USP1
brown	GGH
brown	DSN1
brown	BRCA2
brown	ZNF367
brown	RMI2
brown	CENPP
green	INPP5D
green	RGS1
green	ALOX5
green	ADORA3
green	C19orf38
green	SLCO2B1
green	NRIP3
green	ACSL1
green	FCGBP
green	FCER1G
green	GGTA1P
green	GPRIN3
green	LAIR1
green	IL1RN
green	STAB1
green	MS4A4A
green	CD300LF
green	SLC2A5
green	EPB41L3
green	PLEK
green	NFKBID
green	ITGB2
green	VSIG4
green	ALOX5AP
green	RNF144B
green	TYROBP
green	CYTH4
green	ARHGDIB
green	RNASE6
green	CD4
green	C1orf162
green	FGL2
green	TAGAP
green	LXN
green	MACC1
green	NIPAL2
green	PECAM1
green	HLA-DRB5
green	NCF1C
green	SCIN
green	CSF1R
green	ILDR1
green	PTPRC
green	HCLS1
green	SLAMF8
green	IL1RL2
green	SCML4
green	LAT2
green	CABLES1
green	IRF8
green	COL15A1
green	GPR183
green	C1QB
green	SLC7A7
green	IL18
green	MSR1
green	CIDEB
green	S100Z
green	IGF1
green	KMO
green	PTAFR
green	NCF4
green	ADAMTS10
green	SAMSN1
green	GIPC2
green	ADAM28
green	RASAL3
green	CLECL1
green	CCL4
green	PLCG2
green	SNX20
green	REL
green	LYZ
green	GNA15
greenyellow	NT5DC1
greenyellow	CNKSR3
greenyellow	ZNF649
greenyellow	FRZB
greenyellow	HAVCR2
greenyellow	ATG4D
greenyellow	EDA
greenyellow	ZNF543
greenyellow	POPDC3
greenyellow	GRIN2C
greenyellow	L3MBTL1
greenyellow	RASGRP4
greenyellow	LOC646214
greenyellow	C16orf74
greenyellow	DYSF
greenyellow	ROBO4
greenyellow	ELF3
greenyellow	KCNA3
greenyellow	DZIP1L
greenyellow	MYO7B
greenyellow	MRPL42P5
greenyellow	ZNF469
greenyellow	LOC100130744
greenyellow	ARHGAP9
greenyellow	ANO5
greenyellow	CNTNAP5
greenyellow	PTCRA
greenyellow	ACTR3C
greenyellow	PODN
greenyellow	ZNF212
greenyellow	CNTN5
greenyellow	S100A9
greenyellow	STK32C
greenyellow	POLL
greenyellow	FLT1
greenyellow	FNDC5
greenyellow	ETV3
greenyellow	PIEZO2
magenta	RHBDF2
magenta	FCHSD1
magenta	RNASE1
magenta	ARHGAP30
magenta	ETS2
magenta	ASAP1-IT1
magenta	G0S2
magenta	KCNIP2
magenta	METRNL
magenta	SLC11A1
magenta	MMP19
magenta	BEST1
magenta	CABP7
magenta	FAAH
magenta	TPRG1L
magenta	RASGRP3
magenta	ARHGAP4
magenta	PDSS1
magenta	EVI2B
magenta	NFKB2
magenta	MICALL1
magenta	PLAG1
magenta	ADAM8
magenta	VAMP8
magenta	ANPEP
magenta	PDE2A
magenta	ANG
magenta	SLC22A4
magenta	STK10
magenta	MPP1
magenta	RGL3
magenta	HSPA7
magenta	LILRA6
magenta	LILRB3
magenta	ANO4
magenta	LCP2
magenta	RRP1
magenta	TNFRSF14
magenta	RFX2
pink	KBTBD7
pink	MUC16
pink	INPP4B
pink	TMTC2
pink	PMFBP1
pink	ZNF441
pink	ITGB7
pink	TPTE2P1
pink	RASSF3
pink	SLC7A14
pink	LOC441666
pink	THAP9
pink	ACOT4
pink	RYR1
pink	MARCO
pink	ZNF165
pink	IRS1
pink	ITIH5
pink	SPHKAP
pink	IL15
pink	KLHL3
pink	COL4A3
pink	CDHR1
pink	SLC2A13
pink	CFH
pink	EYA1
pink	STXBP6
pink	GABRE
pink	ATP6V0D2
pink	LOC650226
pink	RIMS2
pink	GABPB2
pink	TSGA10
pink	STEAP2
pink	TNFRSF25
pink	ACADL
pink	AGBL4
pink	ZC3H12D
pink	MEP1B
pink	NR1D1
pink	NEB
pink	DISC1
pink	SLC9B1
pink	ADAMTSL3
purple	LTF
purple	GPX3
purple	SAA1
purple	CD74
purple	SAA2
purple	CHI3L2
purple	DKK1
purple	RRAD
purple	MYBPH
purple	SULF1
purple	RARRES1
purple	ABCA13
purple	MMP7
purple	IFITM1
purple	ABL2
purple	AMPD3
purple	SEMA3C
purple	DDX3Y
purple	IL1R1
purple	CYP1B1
purple	HCK
purple	MCTP2
purple	TNFRSF1B
purple	MYO1B
purple	CP
purple	C2orf66
purple	CCDC71L
purple	ABCC3
purple	COL24A1
purple	PALMD
purple	PRAM1
purple	LSS
purple	EID3
purple	COL1A1
purple	EYA4
purple	PMAIP1
purple	NFATC2
purple	COL6A1
red	LOX
red	SERPINE1
red	SLC2A1
red	ANGPTL4
red	AKAP12
red	PADI2
red	TGFBI
red	TREM1
red	UPP1
red	EPAS1
red	HILPDA
red	ADM
red	CAV1
red	ENO2
red	GRB10
red	ITGA5
red	PTGS2
red	NDRG1
red	PTPRN
red	TPM2
red	NDUFA4L2
red	NT5E
red	SLC39A14
red	NRN1
red	CA12
red	GPRC5A
red	GBE1
red	EGLN3
red	STC1
red	PLAUR
red	PGK1
red	SLC7A5
red	IGFBP5
red	CA9
red	PFKP
red	PYGL
red	TMSB10
red	EIF4EBP1
red	P4HA1
red	PFKFB4
red	VEGFA
red	TPM4
red	BNIP3
red	AHNAK2
red	TMEM45A
red	SLC38A5
red	GYS1
red	SMS
red	GPI
red	ARRDC3
red	SLC16A1
red	FHL2
red	LDHA
red	P4HA2
red	DDX41
red	ITGB1
tan	DGKE
tan	ZNF525
tan	CD72
tan	AK5
tan	PPP1R14C
tan	PDZD7
tan	TG
tan	TMEM151B
tan	ATP7B
tan	FRAS1
tan	GBP4
tan	GAPDHS
tan	CHRDL1
tan	CASC2
tan	RBP7
tan	SMAD7
tan	SCN11A
tan	BIK
tan	DNAH17
tan	EYS
tan	ARHGAP15
tan	TFAP2A
tan	LLGL2
tan	MX2
tan	EFCAB5
tan	MAP3K9
tan	IL4R
tan	ST8SIA3
tan	KLHL6
tan	GPR63
tan	TFEC
tan	MICALCL
tan	ENPP2
tan	ATP8B5P
tan	NEFH
tan	VWF
turquoise	SPP1
turquoise	CHI3L1
turquoise	CCL2
turquoise	TAGLN
turquoise	FN1
turquoise	TIMP1
turquoise	SERPINA3
turquoise	C3
turquoise	NNAT
turquoise	COL1A2
turquoise	SOD2
turquoise	ICAM1
turquoise	DNAJB1
turquoise	GBP1
turquoise	RGS2
turquoise	SRPX
turquoise	SMYD2
turquoise	SLC7A8
turquoise	DUSP6
turquoise	SQSTM1
turquoise	SPHK1
turquoise	GLUL
turquoise	MT1X
turquoise	CXCL14
turquoise	LRP1
turquoise	NRP1
turquoise	RND3
turquoise	IGFBP2
turquoise	LPL
turquoise	SAT1
turquoise	CSF1
turquoise	NNMT
turquoise	AHNAK
turquoise	SPOCD1
turquoise	COL4A2
turquoise	LTBP1
turquoise	TNC
turquoise	SGK1
turquoise	PIM1
turquoise	ANXA2
turquoise	BCL6
turquoise	MT2A
turquoise	EFEMP1
turquoise	HES6
turquoise	CTSB
turquoise	C1S
turquoise	GEM
turquoise	PLOD1
turquoise	LGALS3
turquoise	FLNC
turquoise	LZTS1
turquoise	IGFBP6
turquoise	DUSP1
turquoise	PCOLCE
turquoise	ATF3
turquoise	TRIB1
turquoise	IGFBP7
turquoise	TPP1
turquoise	SOCS3
turquoise	NFKBIA
turquoise	TUBB3
turquoise	GFPT2
turquoise	NPNT
turquoise	GANAB
turquoise	NFKBIZ
turquoise	SERPING1
turquoise	FGFR1
turquoise	GSN
turquoise	MYC
turquoise	HGS
turquoise	COL8A1
turquoise	KLF6
turquoise	ADAMTS9
turquoise	CD274
turquoise	FTL
turquoise	GBP2
turquoise	FXYD6
turquoise	LUZP2
turquoise	BEX1
turquoise	CSRP2
turquoise	ANXA1
turquoise	ACTN4
turquoise	ACTN1
turquoise	FLNA
turquoise	NEDD9
turquoise	SPOCK2
turquoise	TUBB6
turquoise	SRXN1
turquoise	DBNDD1
turquoise	IFITM3
turquoise	C1R
turquoise	LAMA5
turquoise	TPD52L1
turquoise	NREP
turquoise	MGLL
turquoise	S100A11
turquoise	CD44
turquoise	WWTR1
turquoise	TGOLN2
turquoise	NAMPT
turquoise	WEE1
turquoise	EHD2
turquoise	AMD1
turquoise	HIF1A
turquoise	CCND2
turquoise	ITGA7
turquoise	CHPF
turquoise	SLC39A8
turquoise	S100A10
turquoise	MAP2
turquoise	LAMB2
turquoise	SHC1
turquoise	GLCCI1
turquoise	PAM
turquoise	FBXO32
turquoise	IPO4
turquoise	RHOJ
turquoise	ABCF2
turquoise	FAM20C
turquoise	JUN
turquoise	LPP
turquoise	KCNN4
turquoise	ZDHHC9
turquoise	DBI
turquoise	MGST1
turquoise	CADM2
turquoise	ZFP36
turquoise	LMNA
turquoise	WTAP
turquoise	LOXL2
turquoise	CDKN2A
turquoise	HRH1
turquoise	CLCF1
turquoise	DLC1
turquoise	PRSS23
turquoise	ZYX
turquoise	PLOD3
turquoise	LRRC41
turquoise	TNFRSF12A
turquoise	DNAJA3
turquoise	PPP1R15A
turquoise	IER2
turquoise	GADD45A
turquoise	PIGT
turquoise	GAP43
turquoise	IFRD2
turquoise	TBRG4
turquoise	LAMB1
turquoise	PDLIM4
turquoise	TUBA1C
turquoise	JUNB
turquoise	PDPN
turquoise	NEK6
turquoise	TINF2
turquoise	ABCA1
turquoise	PLIN3
turquoise	RNH1
yellow	MBP
yellow	APOE
yellow	SLC6A11
yellow	PLP1
yellow	NCAN
yellow	ATP1A2
yellow	ADCYAP1R1
yellow	GFAP
yellow	SLC38A3
yellow	NDRG2
yellow	ALDOC
yellow	KCNJ10
yellow	AIF1L
yellow	FAM107A
yellow	SLC7A3
yellow	NOTCH1
yellow	AHCYL1
yellow	BCAN
yellow	S100B
yellow	MLC1
yellow	NLGN3
yellow	PRODH
yellow	EGFR
yellow	PSD2
yellow	NDST1
yellow	CDO1
yellow	TTYH1
yellow	SPARCL1
yellow	PGAM2
yellow	FADS2
yellow	CST3
yellow	LRIG1
yellow	DAAM2
yellow	PHGDH
yellow	LIX1
yellow	FBLN1
yellow	GPR37L1
yellow	HOPX
yellow	ASTN1
yellow	LITAF
yellow	AZGP1
yellow	SLC1A2
yellow	ARHGEF6
yellow	SEMA3B
yellow	SPARC
yellow	GPRC5B
yellow	C1orf61
yellow	SERPINE2
yellow	AQP4
yellow	CHDH
yellow	EZR
yellow	THBS2
yellow	CRISPLD1
yellow	EDNRB
yellow	LGI4
yellow	MOXD1
yellow	LGALS3BP
yellow	SLC22A17
yellow	TRIL
yellow	FADS1
yellow	ALDH1A1
yellow	AGFG2
yellow	MAP4
yellow	ABHD4
yellow	TRIM47
yellow	CPE
yellow	BAALC
yellow	PLEKHB1
yellow	RAMP3
yellow	LIFR
yellow	ALDH1L1
yellow	ITM2C
yellow	ID3
yellow	DKK3
yellow	RALGDS
yellow	GABRB1
yellow	IFI44L
yellow	ID4
yellow	PAQR4
yellow	GSTM1
yellow	IL17RB
yellow	FGF1
yellow	TKT
yellow	PAQR6
yellow	CAMK2G
yellow	PAQR8
yellow	SLC1A3
yellow	LMO3
yellow	BBS2
yellow	CKB
yellow	GATM
yellow	MAGED1
yellow	SORL1
yellow	BMP7
yellow	ALDH6A1
yellow	PINK1
yellow	SMOX
yellow	NDP
yellow	PTPRF
yellow	GJA1
