# Supplementary material for: Single-cell RNA sequencing identifies critical transcription factors of tumor cell invasion induced by hypoxia microenvironment in glioblastoma
Source: Theranostics. 2023 Jun 26;13(11):3744–60. doi: 10.7150/thno.81407 (PMC10334835; doi:10.7150/thno.81407)
Supplement: Supplementary file 1 — Supplementary figures and tables. [file thnov13p3744s1.zip › thno_81407r2_4.xlsx]

## Sheet: brain.cancer.celline
Supplementary Table S8. Description of the Brain cancer cell lines in GDSC database
	GDSC.NAME	Assay.Name	Source.Name	Factor.Value.cell_line.
DATA.905984	DATA.905984	5500994172383112813928_A02	J132_EPA02P6_SF539_CNS_905984	SF539
DATA.907279	DATA.907279	5500994158987071513202_A04	J132_EPA04P4_KINGS-1_CNS_907279	KINGS-1
DATA.946370	DATA.946370	5500994172383112813929_A06	J132_EPA06P3_D-392MG_CNS_946370	D-392MG
DATA.909905	DATA.909905	5500994158987071513207_A06	J132_EPA06P5_YH-13_CNS_909905	YH-13
DATA.908449	DATA.908449	5500994172383112813930_A09	J132_EPA09P8_NMC-G1_CNS_908449	NMC-G1
DATA.909750	DATA.909750	5500994157493061613625_B01	J132_EPB01P1_SW1783_CNS_909750	SW1783
DATA.946368	DATA.946368	5500994158987071513209_B10	J132_EPB10P2_D-263MG_CNS_946368	D-263MG
DATA.909248	DATA.909248	5500994158987071513201_B11	J132_EPB11P7_ONS-76_CNS_909248	ONS-76
DATA.910933	DATA.910933	5500994158987071513209_C03	J132_EPC03P2_AM-38_CNS_910933	AM-38
DATA.946369	DATA.946369	5500994172383112813929_C05	J132_EPC05P3_D-336MG_CNS_946369	D-336MG
DATA.907282	DATA.907282	5500994172383112813928_C05	J132_EPC05P6_KNS-42_CNS_907282	KNS-42
DATA.910943	DATA.910943	5500994158987071513209_C06	J132_EPC06P2_CAS-1_CNS_910943	CAS-1
DATA.909745	DATA.909745	5500994157493061613625_C08	J132_EPC08P1_SW1088_CNS_909745	SW1088
DATA.908450	DATA.908450	5500994172383112813930_C08	J132_EPC08P8_no-11_CNS_908450	no-11
DATA.905982	DATA.905982	5500994158987071513207_C09	J132_EPC09P5_SNB75_CNS_905982	SNB75
DATA.906871	DATA.906871	5500994158987071513202_C10	J132_EPC10P4_GI-1_CNS_906871	GI-1
DATA.946367	DATA.946367	5500994172383112813929_D05	J132_EPD05P3_D-247MG_CNS_946367	D-247MG
DATA.906746	DATA.906746	5500994157493061613625_D06	J132_EPD06P1_Becker_CNS_906746	Becker
DATA.946373	DATA.946373	5500994158987071513209_D10	J132_EPD10P2_D-502MG_CNS_946373	D-502MG
DATA.907313	DATA.907313	5500994158987071513202_E02	J132_EPE02P4_KS-1_CNS_907313	KS-1
DATA.909729	DATA.909729	5500994172383112813928_E03	J132_EPE03P6_SK-MG-1_CNS_909729	SK-MG-1
DATA.753549	DATA.753549	5500994172383112813929_E05	J132_EPE05P3_D-542MG_CNS_753549	D-542MG
DATA.906834	DATA.906834	5500994157493061613625_E11	J132_EPE11P1_D-283MED_CNS_906834	D-283MED
DATA.687562	DATA.687562	5500994173212120213068_F03	J132_EPF03P10_8-MG-BA_CNS_687562	8-MG-BA
DATA.907271	DATA.907271	5500994158987071513202_G02	J132_EPG02P4_KALS-1_CNS_907271	KALS-1
DATA.924188	DATA.924188	5500994158987071513202_G03	J132_EPG03P4_KNS-81-FD_CNS_924188	KNS-81-FD
DATA.753618	DATA.753618	5500994157493061613625_G07	J132_EPG07P1_KELLY_CNS_753618	KELLY
DATA.905986	DATA.905986	5500994172383112813930_G12	J132_EPG12P8_SF268_CNS_905986	SF268
DATA.908452	DATA.908452	5500994172383112813930_H07	J132_EPH07P8_no-10_CNS_908452	no-10
DATA.687568	DATA.687568	5500994158987071513202_H08	J132_EPH08P4_GB-1_CNS_687568	GB-1
DATA.909712	DATA.909712	5500994172383112813930_H12	J132_EPH12P8_SF126_CNS_909712	SF126
DATA.687588	DATA.687588	5500994158987071513207_A04	J132_EPA04P5_U-118-MG_Brain_687588	U-118-MG
DATA.906820	DATA.906820	5500994158987071513209_A07	J132_EPA07P2_CHP-212_Brain_906820	CHP-212
DATA.906868	DATA.906868	5500994158987071513202_A09	J132_EPA09P4_GAMG_Brain_906868	GAMG
DATA.906873	DATA.906873	5500994158987071513202_A10	J132_EPA10P4_GMS-10_Brain_906873	GMS-10
DATA.906839	DATA.906839	5500994158987071513209_A11	J132_EPA11P2_DK-MG_Brain_906839	DK-MG
DATA.717431	DATA.717431	5500994158987071513207_A12	J132_EPA12P5_SK-N-SH_Brain_717431	SK-N-SH
DATA.905985	DATA.905985	5500994173212120213068_B03	J132_EPB03P10_SF295_Brain_905985	SF295
DATA.910694	DATA.910694	5500994158987071513202_B07	J132_EPB07P4_LN-405_Brain_910694	LN-405
DATA.688087	DATA.688087	5500994158987071513207_B12	J132_EPB12P5_SK-N-FI_Brain_688087	SK-N-FI
DATA.687561	DATA.687561	5500994158987071513209_C01	J132_EPC01P2_42-MG-BA_Brain_687561	42-MG-BA
DATA.753616	DATA.753616	5500994158987071513209_C04	J132_EPC04P2_BE2-M17_Brain_753616	BE2-M17
DATA.1240169	DATA.1240169	5500994158987071513202_C07	J132_EPC07P4_LN-229_Brain_1240169	LN-229
DATA.1298232	DATA.1298232	5500994158987071513207_D03	J132_EPD03P5_M059K_Brain_1298232	M059K
DATA.687592	DATA.687592	5500994158987071513207_D06	J132_EPD06P5_YKG-1_Brain_687592	YKG-1
DATA.683667	DATA.683667	5500994158987071513201_D06	J132_EPD06P7_PFSK-1_Brain_683667	PFSK-1
DATA.1240168	DATA.1240168	5500994158987071513202_D07	J132_EPD07P4_LN-18_Brain_1240168	LN-18
DATA.688086	DATA.688086	5500994173212120213068_E02	J132_EPE02P10_SK-N-DZ_Brain_688086	SK-N-DZ
DATA.910567	DATA.910567	5500994173212120213068_E06	J132_EPE06P10_CHP-126_Brain_910567	CHP-126
DATA.1240170	DATA.1240170	5500994158987071513202_E07	J132_EPE07P4_LNZTA3WT4_Brain_1240170	LNZTA3WT4
DATA.907042	DATA.907042	5500994172383112813928_E07	J132_EPE07P6_H4_Brain_907042	H4
DATA.906833	DATA.906833	5500994158987071513209_E10	J132_EPE10P2_Daoy_Brain_906833	Daoy
DATA.724828	DATA.724828	5500994173212120213068_F02	J132_EPF02P10_SK-N-AS_Brain_724828	SK-N-AS
DATA.905983	DATA.905983	5500994158987071513207_G03	J132_EPG03P5_U251_Brain_905983	U251
DATA.687586	DATA.687586	5500994158987071513207_G12	J132_EPG12P5_T98G_Brain_687586	T98G
DATA.687563	DATA.687563	5500994158987071513209_H01	J132_EPH01P2_A172_Brain_687563	A172
DATA.753620	DATA.753620	5500994173212120213068_H02	J132_EPH02P10_SIMA_Brain_753620	SIMA
DATA.687590	DATA.687590	5500994158987071513207_H03	J132_EPH03P5_U-87-MG_Brain_687590	U-87-MG
DATA.908440	DATA.908440	5500994172383112813930_H06	J132_EPH06P8_NB69_Brain_908440	NB69
DATA.1240150	DATA.1240150	5500994172383112813929_H09	J132_EPH09P3_Hs-683_Brain_1240150	Hs-683
DATA.906823	DATA.906823	5500994172948120113978_A05	J132_EPA05P9_CCF-STTG1_central_nervous_system_906823	CCF-STTG1
DATA.908144	DATA.908144	5500994172948120113978_E09	J132_EPE09P9_MOG-G-CCM_central_nervous_system_908144	MOG-G-CCM
DATA.906835	DATA.906835	5500994175999120813240_A06	J154_EPA06P11_DBTRG-05MG_central_nervous_system_906835	DBTRG-05MG
DATA.946372	DATA.946372	5500994175999120813240_C01	J154_EPC01P11_D-423MG_central_nervous_system_946372	D-423MG
DATA.949094	DATA.949094	5500994175999120813240_C05	J154_EPC05P11_M059J_central_nervous_system_949094	M059J
DATA.946377	DATA.946377	5500994175999120813240_G04	J154_EPG04P11_D-566MG_central_nervous_system_946377	D-566MG
DATA.908145	DATA.908145	5500994175999120813240_H05	J154_EPH05P11_MOG-G-UVW_central_nervous_system_908145	MOG-G-UVW
DATA.908135	DATA.908135	5500994173212120213068_C09	J132_EPC09P10_MHH-NB-11_autonomic_ganglia_908135	MHH-NB-11
DATA.910780	DATA.910780	5500994172948120113978_H04	J132_EPH04P9_TGW_autonomic_ganglia_910780	TGW
DATA.949173	DATA.949173	5500994175999120813240_A02	J154_EPA02P11_NB6_autonomic_ganglia_949173	NB6
DATA.907314	DATA.907314	5500994175999120813240_A07	J154_EPA07P11_KP-N-YN_autonomic_ganglia_907314	KP-N-YN
DATA.949179	DATA.949179	5500994173603120813304_C11	J154_EPC09P11_NB1_autonomic_ganglia_949179	NB1
DATA.906803	DATA.906803	5500994175999120813240_F03	J154_EPF03P11_ACN_autonomic_ganglia_906803	ACN
