# Supplementary material for: Single-cell RNA sequencing identifies critical transcription factors of tumor cell invasion induced by hypoxia microenvironment in glioblastoma
Source: Theranostics. 2023 Jun 26;13(11):3744–60. doi: 10.7150/thno.81407 (PMC10334835; doi:10.7150/thno.81407)
Supplement: Supplementary file 1 — Supplementary figures and tables. [file thnov13p3744s1.zip › thno_81407r2_5.xlsx]

## Sheet: Corr between Drug and target
Supplementary Table S9. Spearman correlation between Drugs and critical TFs
	estimate	p.value
123138.BCLAF1	0.0798852	0.609495
123829.BCLAF1	0.0804893	0.606784
150412.BCLAF1	0.191868	0.217734
5-azacytidine.BCLAF1	0.0201203	0.893094
5-Fluorouracil.BCLAF1	0.024589	0.840748
50869.BCLAF1	0.0228028	0.884474
615590.BCLAF1	-0.0830565	0.59532
630600.BCLAF1	-0.13878	0.373531
667880.BCLAF1	-0.160072	0.304079
720427.BCLAF1	0.232558	0.133211
729189.BCLAF1	0.0919662	0.556302
741909.BCLAF1	0.308668	0.044468
743380.BCLAF1	0.397312	0.00875391
765771.BCLAF1	-0.184166	0.23712
776928.BCLAF1	-0.151616	0.330594
A-366.BCLAF1	-0.164431	0.268462
ABT737.BCLAF1	-0.271176	0.025596
Acetalax.BCLAF1	0.215186	0.0466211
Afatinib.BCLAF1	0.0196931	0.872178
Afuresertib.BCLAF1	0.0858877	0.485276
AGI-5198.BCLAF1	-0.0735199	0.550435
AGI-6780.BCLAF1	0.0986377	0.444644
AGK2.BCLAF1	-0.100566	0.431942
Alisertib.BCLAF1	-0.265983	0.0298848
Alpelisib.BCLAF1	-0.292018	0.0159695
alpha-lipoic acid.BCLAF1	-0.144253	0.311533
AMG-319.BCLAF1	-0.00522787	0.966544
ascorbate (vitamin C).BCLAF1	-0.00969388	0.947367
AT13148.BCLAF1	-0.124365	0.311493
Avagacestat.BCLAF1	-0.317546	0.00883266
Axitinib.BCLAF1	-0.171569	0.168018
AZ6102.BCLAF1	-0.0100393	0.935186
AZ960.BCLAF1	-0.069477	0.590684
AZD1208.BCLAF1	0.0558744	0.721163
AZD1332.BCLAF1	0.0780731	0.61766
AZD2014.BCLAF1	0.216551	0.162651
AZD3759.BCLAF1	0.104494	0.391968
AZD4547.BCLAF1	0.138031	0.260974
AZD5153.BCLAF1	0.0758079	0.62793
AZD5363.BCLAF1	0.0863076	0.483138
AZD5438.BCLAF1	0.0413772	0.791697
AZD5582.BCLAF1	0.0983051	0.457831
AZD5991.BCLAF1	-0.231652	0.134762
AZD6482.BCLAF1	0.564912	0.0131243
AZD6738.BCLAF1	-0.0155743	0.899537
AZD7762.BCLAF1	0.0791694	0.520153
AZD8055.BCLAF1	0.113469	0.436388
AZD8186.BCLAF1	0.087949	0.47483
BDF00022089a.BCLAF1	0.0309574	0.843476
BDILV000379a.BCLAF1	0.220024	0.15589
BDOCA000347a.BCLAF1	0.051344	0.742989
BDP-00009066.BCLAF1	-0.137755	0.344121
BEN.BCLAF1	0.0693144	0.657759
BI-2536.BCLAF1	-0.24124	0.0494545
BIBR-1532.BCLAF1	-0.0483678	0.696867
Bicalutamide.BCLAF1	-0.103509	0.672752
Bleomycin.BCLAF1	-0.0170643	0.913513
Bleomycin (50 uM).BCLAF1	0.256622	0.078458
BMS-345541.BCLAF1	-0.271537	0.0330885
BMS-536924.BCLAF1	0.0789022	0.521566
BMS-754807.BCLAF1	-0.284041	0.0211256
Bortezomib.BCLAF1	0.0637096	0.60496
Bosutinib.BCLAF1	0.151449	0.220621
BPD-00008900.BCLAF1	-0.138163	0.342683
Bromosporine.BCLAF1	0.112353	0.471875
Buparlisib.BCLAF1	0.0569531	0.643841
BX795.BCLAF1	-0.24386	0.312961
Camptothecin.BCLAF1	-0.0147972	0.903808
CCT-018159.BCLAF1	0.0754386	0.759165
CCT007093.BCLAF1	-0.0852273	0.498733
CDK9_5038.BCLAF1	0.179855	0.247566
CDK9_5576.BCLAF1	0.050891	0.745183
Cediranib.BCLAF1	0.160247	0.191316
CHIR-99021.BCLAF1	0.303509	0.205987
Cisplatin.BCLAF1	-0.0207923	0.885873
CPI-637.BCLAF1	-0.127428	0.392142
Crizotinib.BCLAF1	-0.211436	0.0812246
CT7033-2.BCLAF1	-0.199584	0.178116
Cyclophosphamide.BCLAF1	0.0364927	0.767169
Cytarabine.BCLAF1	0.0708163	0.627751
CZC24832.BCLAF1	0.172471	0.179664
Dabrafenib.BCLAF1	-0.002155	0.986281
Dacarbazine.BCLAF1	0.241468	0.118665
Dactinomycin.BCLAF1	-0.0589993	0.542259
Dactolisib.BCLAF1	0.129175	0.293035
Daporinad.BCLAF1	-0.056917	0.709569
Dasatinib.BCLAF1	0.155462	0.201638
Dihydrorotenone.BCLAF1	-0.157656	0.31151
Dinaciclib.BCLAF1	0.195399	0.131071
Docetaxel.BCLAF1	-0.0523216	0.588972
Doramapimod.BCLAF1	-0.122419	0.319173
Eg5_9814.BCLAF1	-0.281939	0.0672932
EHT-1864.BCLAF1	-0.230266	0.0610205
Elephantin.BCLAF1	-0.0181214	0.908154
Elesclomol.BCLAF1	0.0508772	0.837202
Entinostat.BCLAF1	-0.272594	0.0323906
Entospletinib.BCLAF1	0.228979	0.0735551
Epirubicin.BCLAF1	-0.0594343	0.629444
EPZ004777.BCLAF1	0.0669161	0.586878
EPZ5676.BCLAF1	0.121006	0.324821
ERK_2440.BCLAF1	0.173211	0.265689
ERK_6604.BCLAF1	-0.00135911	0.993453
Erlotinib.BCLAF1	-0.148528	0.226169
Fludarabine.BCLAF1	-0.0151012	0.923476
Foretinib.BCLAF1	0.111262	0.369182
Fulvestrant.BCLAF1	-0.0805666	0.400583
Gallibiscoquinazole.BCLAF1	-0.00604047	0.969583
GDC0810.BCLAF1	0.112417	0.36053
Gefitinib.BCLAF1	0.0911173	0.459014
Gemcitabine.BCLAF1	0.0917793	0.452341
glutathione.BCLAF1	-0.0170408	0.907404
GNE-317.BCLAF1	0.124257	0.323209
GSK-LSD1.BCLAF1	0.151465	0.331081
GSK-LSD1-2HCl .BCLAF1	0.0188483	0.899836
GSK1904529A.BCLAF1	0.139825	0.254781
GSK2110183B.BCLAF1	-0.0453035	0.772403
GSK2256098C.BCLAF1	-0.0481728	0.758389
GSK2276186C.BCLAF1	0.258683	0.0940262
GSK2578215A.BCLAF1	0.0379051	0.758424
GSK2606414.BCLAF1	0.0660019	0.60943
GSK269962A.BCLAF1	-0.114035	0.641297
GSK2801.BCLAF1	0.105104	0.501083
GSK2830371.BCLAF1	-0.00184542	0.990322
GSK2830371A.BCLAF1	-0.0844156	0.58929
GSK3337463A.BCLAF1	-0.0354878	0.820868
GSK343.BCLAF1	0.147037	0.125308
GSK591.BCLAF1	-0.125549	0.306883
GSK626616AC.BCLAF1	0.0190275	0.903564
GW441756.BCLAF1	0.158988	0.194864
HKMTI-1-005.BCLAF1	0.0828267	0.574607
I-BET-762.BCLAF1	0.185918	0.147682
I-BRD9.BCLAF1	0.0390121	0.751591
IAP_5620.BCLAF1	-0.360918	0.0179256
Ibrutinib.BCLAF1	-0.0110549	0.931991
ICL-SIRT078.BCLAF1	-0.115719	0.432288
IGF1R_3801.BCLAF1	-0.206584	0.183242
IOX2.BCLAF1	0.184211	0.448633
Ipatasertib.BCLAF1	0.0973394	0.428815
IRAK4_4710.BCLAF1	0.225612	0.145451
Irinotecan.BCLAF1	-0.0809253	0.510917
IWP-2.BCLAF1	0.179824	0.161602
JAK_8517.BCLAF1	-0.0705225	0.652167
JAK1_8709.BCLAF1	0.0360177	0.818637
JNK Inhibitor VIII.BCLAF1	-0.0618391	0.61562
JQ1.BCLAF1	-0.104837	0.397599
KRAS (G12C) Inhibitor-12.BCLAF1	-0.112111	0.385646
KU-55933.BCLAF1	0.0411116	0.738684
L-Oxonoreleagnine.BCLAF1	0.15524	0.319057
Lapatinib.BCLAF1	0.0436975	0.720873
LCL161.BCLAF1	-0.00254338	0.984455
Leflunomide.BCLAF1	0.0665559	0.606424
Lenalidomide.BCLAF1	-0.0564291	0.649414
Lestaurtinib.BCLAF1	-0.0833666	0.501501
LGK974.BCLAF1	0.0761736	0.536974
Linsitinib.BCLAF1	-0.271502	0.0243245
LJI308.BCLAF1	-0.193724	0.113346
LMB_AB1.BCLAF1	-0.113259	0.468289
LMB_AB2.BCLAF1	-0.0137421	0.930379
LMB_AB3.BCLAF1	0.0218967	0.88905
LMP744.BCLAF1	-0.0656901	0.674645
Luminespib.BCLAF1	0.204336	0.0946329
LY2109761.BCLAF1	0.201884	0.115487
Methotrexate.BCLAF1	0.0295892	0.814623
MG-132.BCLAF1	0.118268	0.332305
MIM1.BCLAF1	-0.0523469	0.720203
MIRA-1.BCLAF1	-0.0176836	0.885139
Mirin.BCLAF1	-0.0763768	0.554259
Mitoxantrone.BCLAF1	-0.0617638	0.693119
MK-1775.BCLAF1	-0.284691	0.0180355
MK-2206.BCLAF1	-0.0663866	0.587033
MK-8776.BCLAF1	-0.0381116	0.758947
ML323.BCLAF1	0.0601093	0.641793
MN-64.BCLAF1	-0.0495329	0.701554
Motesanib.BCLAF1	0.136244	0.27091
Mycophenolic acid.BCLAF1	-0.10398	0.475902
N-acetyl cysteine.BCLAF1	0.1181	0.408014
N25720-51-A1.BCLAF1	0.26551	0.065454
N27922-53-1.BCLAF1	0.189286	0.19214
N29087-69-1.BCLAF1	0.0581633	0.690577
N30652-18-1.BCLAF1	0.0479604	0.743483
Navitoclax.BCLAF1	-0.212057	0.0803192
Nelarabine.BCLAF1	-0.0371489	0.812614
Nilotinib.BCLAF1	0.0116929	0.925099
Niraparib.BCLAF1	0.0581451	0.652735
NU7441.BCLAF1	-0.0337218	0.786019
Nutlin-3a (-).BCLAF1	0.0290829	0.812115
NVP-ADW742.BCLAF1	0.0504638	0.682111
Obatoclax Mesylate.BCLAF1	0.0295318	0.838343
OF-1.BCLAF1	-0.160887	0.211033
Olaparib.BCLAF1	-0.0619291	0.61243
OSI-027.BCLAF1	0.0227742	0.855701
Osimertinib.BCLAF1	-0.0559606	0.649638
OTX015.BCLAF1	0.0852459	0.51265
Oxaliplatin.BCLAF1	-0.10696	0.261655
P22077.BCLAF1	0.0290303	0.814208
Paclitaxel.BCLAF1	-0.184143	0.132592
PAK_5339.BCLAF1	-0.167774	0.281161
Palbociclib.BCLAF1	0.113701	0.351414
PBD-288.BCLAF1	-0.234505	0.112526
PCI-34051.BCLAF1	-0.112488	0.383093
PD0325901.BCLAF1	-0.00460358	0.970091
PD173074.BCLAF1	0.161527	0.18444
Pevonedistat.BCLAF1	-0.0908119	0.460525
PF-4708671.BCLAF1	-0.149123	0.540955
PFI-1.BCLAF1	0.199412	0.102989
PFI3.BCLAF1	0.252399	0.0480623
Picolinici-acid.BCLAF1	0.337564	0.00755591
Pictilisib.BCLAF1	0.021118	0.863008
Piperlongumine.BCLAF1	-0.0192982	0.93968
PLX-4720.BCLAF1	0.0561896	0.648298
Podophyllotoxin bromide.BCLAF1	-0.150106	0.335478
POMHEX.BCLAF1	-0.102451	0.491964
PRIMA-1MET.BCLAF1	0.0299413	0.816923
PRT062607.BCLAF1	0.0481227	0.709671
Pyridostatin.BCLAF1	0.0944609	0.446131
Rapamycin.BCLAF1	0.0177501	0.885574
Refametinib.BCLAF1	0.141512	0.25268
Remodelin.BCLAF1	-0.331028	0.123079
Ribociclib.BCLAF1	0.113537	0.363158
RO-3306.BCLAF1	-0.230408	0.0589006
Romidepsin.BCLAF1	0.202507	0.192185
Rucaparib.BCLAF1	-0.288211	0.0183246
Ruxolitinib.BCLAF1	0.243232	0.0570018
RVX-208.BCLAF1	0.221173	0.0841379
Sabutoclax.BCLAF1	0.0130694	0.919607
Sapitinib.BCLAF1	-0.0120935	0.921343
Savolitinib.BCLAF1	0.315532	0.009019
SB216763.BCLAF1	0.0928351	0.450562
SB505124.BCLAF1	-0.226316	0.349934
SB590885.BCLAF1	0.149174	0.227694
SCH772984.BCLAF1	0.0238195	0.846822
Schweinfurthin A.BCLAF1	-0.0623679	0.690265
Selumetinib.BCLAF1	-0.0569581	0.554495
Sepantronium bromide.BCLAF1	-0.0539756	0.661293
Serdemetan.BCLAF1	0.0402666	0.74576
SGC-CBP30.BCLAF1	0.0587436	0.707452
SGC0946.BCLAF1	-0.0542429	0.659719
Sinularin.BCLAF1	0.238901	0.122726
SL0101.BCLAF1	0.178947	0.461923
SN-38.BCLAF1	-0.217368	0.079651
Sorafenib.BCLAF1	-0.0351185	0.775706
Staurosporine.BCLAF1	0.0907198	0.457595
TAF1_5496.BCLAF1	-0.129266	0.407419
Talazoparib.BCLAF1	0.030347	0.805549
Tamoxifen.BCLAF1	0.169429	0.1672
Tanespimycin.BCLAF1	0.100926	0.415513
Taselisib.BCLAF1	-0.0453051	0.711046
Telomerase Inhibitor IX.BCLAF1	-0.0379814	0.757952
Temozolomide.BCLAF1	-0.0339057	0.78166
Temsirolimus.BCLAF1	0.346039	0.00462649
Teniposide.BCLAF1	-0.148747	0.339911
THR-101.BCLAF1	-0.0817412	0.579647
THR-102.BCLAF1	-0.194637	0.184417
THR-103.BCLAF1	-0.152736	0.299012
Topotecan.BCLAF1	0.0335246	0.830648
Tozasertib.BCLAF1	-0.25614	0.288569
Trametinib.BCLAF1	0.0516624	0.672657
Tretinoin.BCLAF1	0.178947	0.461923
TW 37.BCLAF1	-0.020757	0.918759
Ulixertinib.BCLAF1	-0.10498	0.262062
ULK1_4989.BCLAF1	0.114334	0.469593
UMI-77.BCLAF1	-0.234184	0.105293
UNC0379.BCLAF1	-0.16235	0.274633
UNC0638.BCLAF1	-0.0782653	0.591926
Uprosertib.BCLAF1	-0.0101141	0.916094
VE-822.BCLAF1	-0.178867	0.163873
VE821.BCLAF1	0.126999	0.301294
Veliparib.BCLAF1	0.157515	0.202521
Venetoclax.BCLAF1	-0.366378	0.00225412
Vinblastine.BCLAF1	-0.181122	0.212293
Vinorelbine.BCLAF1	-0.0817304	0.509959
Vismodegib.BCLAF1	-0.159749	0.196128
Vorinostat.BCLAF1	-0.300492	0.0130612
VSP34_8731.BCLAF1	-0.076865	0.623128
VTP-A.BCLAF1	-0.154898	0.286947
VTP-B.BCLAF1	0.062449	0.669036
VX-11e.BCLAF1	-0.0769016	0.535341
Wee1 Inhibitor.BCLAF1	-0.272283	0.0249825
WEHI-539.BCLAF1	-0.18703	0.123703
WIKI4.BCLAF1	0.00297744	0.980846
Wnt-C59.BCLAF1	-0.0626275	0.627876
WZ4003.BCLAF1	0.204905	0.110055
XAV939.BCLAF1	0.225353	0.07833
YK-4-279.BCLAF1	-0.124251	0.311941
ZM447439.BCLAF1	-0.145223	0.240353
Zoledronate.BCLAF1	-0.012836	0.934985
123138.CEBPD	0.0579885	0.711052
123829.CEBPD	-0.26412	0.0871364
150412.CEBPD	0.123532	0.429986
5-azacytidine.CEBPD	-0.219357	0.138231
5-Fluorouracil.CEBPD	0.0975886	0.424139
50869.CEBPD	-0.123981	0.426992
615590.CEBPD	0.156297	0.315741
630600.CEBPD	0.0443975	0.776844
667880.CEBPD	0.245696	0.112201
720427.CEBPD	0.155693	0.317634
729189.CEBPD	0.130927	0.401377
741909.CEBPD	-0.359106	0.0185422
743380.CEBPD	-0.209604	0.176813
765771.CEBPD	0.193076	0.214795
776928.CEBPD	0.290094	0.0595083
A-366.CEBPD	-0.136101	0.360506
ABT737.CEBPD	0.452266	0.000127608
Acetalax.CEBPD	-0.107461	0.324711
Afatinib.CEBPD	0.197187	0.104321
Afuresertib.CEBPD	-0.125511	0.307031
AGI-5198.CEBPD	0.217506	0.0748927
AGI-6780.CEBPD	0.221878	0.083135
AGK2.CEBPD	-0.031394	0.806628
Alisertib.CEBPD	0.291005	0.0171887
Alpelisib.CEBPD	0.162843	0.184152
alpha-lipoic acid.CEBPD	0.111493	0.434879
AMG-319.CEBPD	-0.0510416	0.680987
ascorbate (vitamin C).CEBPD	0.331735	0.0203199
AT13148.CEBPD	-0.0464557	0.706164
Avagacestat.CEBPD	0.0661073	0.595065
Axitinib.CEBPD	0.304582	0.0131894
AZ6102.CEBPD	-0.000839791	0.994686
AZ960.CEBPD	0.0710383	0.582348
AZD1208.CEBPD	0.283147	0.066091
AZD1332.CEBPD	0.124736	0.424163
AZD2014.CEBPD	-0.265177	0.085844
AZD3759.CEBPD	0.0933138	0.444792
AZD4547.CEBPD	0.122342	0.319477
AZD5153.CEBPD	-0.113259	0.468289
AZD5363.CEBPD	-0.24583	0.0435587
AZD5438.CEBPD	-0.221685	0.15273
AZD5582.CEBPD	-0.119287	0.367212
AZD5991.CEBPD	0.147841	0.342887
AZD6482.CEBPD	-0.252632	0.295413
AZD6738.CEBPD	-0.0154216	0.900519
AZD7762.CEBPD	-0.00408444	0.97368
AZD8055.CEBPD	-0.443571	0.00156372
AZD8186.CEBPD	-0.287208	0.0178569
BDF00022089a.CEBPD	0.0305044	0.845744
BDILV000379a.CEBPD	-0.0450015	0.773882
BDOCA000347a.CEBPD	-0.0167623	0.915045
BDP-00009066.CEBPD	-0.204796	0.1577
BEN.CEBPD	-0.0225008	0.885999
BI-2536.CEBPD	0.116131	0.348498
BIBR-1532.CEBPD	0.132133	0.285735
Bicalutamide.CEBPD	0.135088	0.580204
Bleomycin.CEBPD	-0.0681063	0.663369
Bleomycin (50 uM).CEBPD	-0.153387	0.296937
BMS-345541.CEBPD	0.171665	0.181729
BMS-536924.CEBPD	0.125052	0.308811
BMS-754807.CEBPD	0.468448	8.81094e-05
Bortezomib.CEBPD	-0.0520289	0.672802
Bosutinib.CEBPD	-0.0269774	0.8281
BPD-00008900.CEBPD	-0.281939	0.0500321
Bromosporine.CEBPD	-0.0209906	0.89363
Buparlisib.CEBPD	0.0839409	0.495253
BX795.CEBPD	0.363158	0.126993
Camptothecin.CEBPD	0.0915601	0.453425
CCT-018159.CEBPD	-0.345614	0.147478
CCT007093.CEBPD	-0.00297203	0.981338
CDK9_5038.CEBPD	-0.191936	0.216813
CDK9_5576.CEBPD	-0.119299	0.444763
Cediranib.CEBPD	0.184716	0.131376
CHIR-99021.CEBPD	-0.307018	0.200588
Cisplatin.CEBPD	0.0954142	0.508674
CPI-637.CEBPD	-0.0869565	0.559976
Crizotinib.CEBPD	0.205846	0.0897446
CT7033-2.CEBPD	0.194496	0.189611
Cyclophosphamide.CEBPD	0.192694	0.115306
Cytarabine.CEBPD	0.121429	0.404721
CZC24832.CEBPD	0.0527562	0.683127
Dabrafenib.CEBPD	0.0683614	0.58171
Dacarbazine.CEBPD	0.0178194	0.909685
Dactinomycin.CEBPD	-0.0491012	0.612135
Dactolisib.CEBPD	-0.373821	0.00180652
Daporinad.CEBPD	0.0144928	0.924745
Dasatinib.CEBPD	-0.313628	0.00893399
Dihydrorotenone.CEBPD	0.0567804	0.716824
Dinaciclib.CEBPD	-0.377472	0.00288031
Docetaxel.CEBPD	-0.13462	0.162825
Doramapimod.CEBPD	-0.033668	0.784746
Eg5_9814.CEBPD	-0.00981577	0.950351
EHT-1864.CEBPD	-0.106513	0.390064
Elephantin.CEBPD	0.152069	0.329138
Elesclomol.CEBPD	-0.0175439	0.945416
Entinostat.CEBPD	0.390698	0.00182248
Entospletinib.CEBPD	-0.356299	0.00469322
Epirubicin.CEBPD	-0.0593579	0.629885
EPZ004777.CEBPD	0.258923	0.033285
EPZ5676.CEBPD	0.167729	0.1712
ERK_2440.CEBPD	0.209604	0.176813
ERK_6604.CEBPD	0.326185	0.0332872
Erlotinib.CEBPD	0.0337443	0.78427
Fludarabine.CEBPD	0.276503	0.0729208
Foretinib.CEBPD	0.158832	0.198736
Fulvestrant.CEBPD	0.198365	0.0368854
Gallibiscoquinazole.CEBPD	0.165962	0.286448
GDC0810.CEBPD	0.1228	0.317658
Gefitinib.CEBPD	-0.0351567	0.775469
Gemcitabine.CEBPD	-0.136171	0.263897
glutathione.CEBPD	-0.203776	0.159815
GNE-317.CEBPD	-0.162762	0.194698
GSK-LSD1.CEBPD	-0.102235	0.512896
GSK-LSD1-2HCl .CEBPD	-0.161887	0.276017
GSK1904529A.CEBPD	-0.0771844	0.530696
GSK2110183B.CEBPD	-0.285714	0.0635935
GSK2256098C.CEBPD	0.17608	0.257757
GSK2276186C.CEBPD	-0.174721	0.261494
GSK2578215A.CEBPD	0.0421422	0.732375
GSK2606414.CEBPD	0.0615698	0.633706
GSK269962A.CEBPD	0.187719	0.439888
GSK2801.CEBPD	0.0601027	0.700989
GSK2830371.CEBPD	0.3236	0.0253079
GSK2830371A.CEBPD	0.310329	0.0432906
GSK3337463A.CEBPD	0.120054	0.44187
GSK343.CEBPD	0.118885	0.216077
GSK591.CEBPD	0.0394702	0.748769
GSK626616AC.CEBPD	-0.0652371	0.676767
GW441756.CEBPD	0.301027	0.0128943
HKMTI-1-005.CEBPD	0.00054277	0.99736
I-BET-762.CEBPD	0.0352295	0.78528
I-BRD9.CEBPD	0.272703	0.0247531
IAP_5620.CEBPD	0.0147992	0.925009
Ibrutinib.CEBPD	-0.0461081	0.721322
ICL-SIRT078.CEBPD	-0.0404907	0.784137
IGF1R_3801.CEBPD	0.209453	0.177131
IOX2.CEBPD	-0.157895	0.517074
Ipatasertib.CEBPD	-0.040768	0.740792
IRAK4_4710.CEBPD	0.281637	0.0675964
Irinotecan.CEBPD	0.158797	0.195406
IWP-2.CEBPD	0.254111	0.0465277
JAK_8517.CEBPD	0.0934763	0.549811
JAK1_8709.CEBPD	0.0801903	0.60923
JNK Inhibitor VIII.CEBPD	-0.00328282	0.978869
JQ1.CEBPD	0.0464123	0.708565
KRAS (G12C) Inhibitor-12.CEBPD	-0.0544944	0.673996
KU-55933.CEBPD	-0.0385159	0.754652
L-Oxonoreleagnine.CEBPD	0.168529	0.278977
Lapatinib.CEBPD	0.00255754	0.983434
LCL161.CEBPD	-0.0303946	0.814199
Leflunomide.CEBPD	0.160082	0.213351
Lenalidomide.CEBPD	0.237768	0.0529001
Lestaurtinib.CEBPD	0.274084	0.025108
LGK974.CEBPD	0.157672	0.199092
Linsitinib.CEBPD	0.488637	2.61174e-05
LJI308.CEBPD	0.212963	0.0812898
LMB_AB1.CEBPD	0.20296	0.191176
LMB_AB2.CEBPD	0.127605	0.413514
LMB_AB3.CEBPD	0.107973	0.489411
LMP744.CEBPD	0.0317125	0.839698
Luminespib.CEBPD	-0.235867	0.0530316
LY2109761.CEBPD	0.0168467	0.896442
Methotrexate.CEBPD	0.0663899	0.598442
MG-132.CEBPD	0.0637559	0.601963
MIM1.CEBPD	0.0387755	0.790877
MIRA-1.CEBPD	0.227768	0.0599762
Mirin.CEBPD	0.217648	0.0892974
Mitoxantrone.CEBPD	0.13727	0.378793
MK-1775.CEBPD	0.103106	0.398317
MK-2206.CEBPD	-0.0643405	0.598631
MK-8776.CEBPD	0.193192	0.117144
ML323.CEBPD	0.015638	0.903846
MN-64.CEBPD	-0.0241495	0.851917
Motesanib.CEBPD	0.0735095	0.553538
Mycophenolic acid.CEBPD	0.178571	0.218886
N-acetyl cysteine.CEBPD	-0.0452489	0.751921
N25720-51-A1.CEBPD	-0.144082	0.322246
N27922-53-1.CEBPD	-0.0220408	0.880331
N29087-69-1.CEBPD	0.167041	0.250472
N30652-18-1.CEBPD	0.126177	0.387645
Navitoclax.CEBPD	0.350493	0.00331386
Nelarabine.CEBPD	0.135458	0.385167
Nilotinib.CEBPD	-0.193272	0.116991
Niraparib.CEBPD	0.0620735	0.630927
NU7441.CEBPD	-0.16378	0.184968
Nutlin-3a (-).CEBPD	0.178517	0.141981
NVP-ADW742.CEBPD	0.363629	0.00244309
Obatoclax Mesylate.CEBPD	0.205282	0.15234
OF-1.CEBPD	-0.0310493	0.810267
Olaparib.CEBPD	0.33259	0.00543971
OSI-027.CEBPD	-0.0975055	0.435134
Osimertinib.CEBPD	0.308929	0.0106343
OTX015.CEBPD	-0.101957	0.433297
Oxaliplatin.CEBPD	0.0637679	0.504155
P22077.CEBPD	0.314237	0.00906232
Paclitaxel.CEBPD	-0.180975	0.139475
PAK_5339.CEBPD	0.230897	0.136065
Palbociclib.CEBPD	0.17004	0.162136
PBD-288.CEBPD	0.0216235	0.885136
PCI-34051.CEBPD	0.357508	0.00454703
PD0325901.CEBPD	0.430544	0.00025394
PD173074.CEBPD	-0.0331019	0.786714
Pevonedistat.CEBPD	0.0554262	0.652767
PF-4708671.CEBPD	0.184211	0.448633
PFI-1.CEBPD	0.0078635	0.949239
PFI3.CEBPD	0.0684697	0.596091
Picolinici-acid.CEBPD	0.0834781	0.517935
Pictilisib.CEBPD	-0.164487	0.176446
Piperlongumine.CEBPD	-0.103509	0.672752
PLX-4720.CEBPD	-0.181013	0.13939
Podophyllotoxin bromide.CEBPD	-0.11492	0.461753
POMHEX.CEBPD	0.259135	0.0787673
PRIMA-1MET.CEBPD	0.0430359	0.739213
PRT062607.CEBPD	0.117826	0.360807
Pyridostatin.CEBPD	0.21989	0.0738923
Rapamycin.CEBPD	-0.218498	0.0735502
Refametinib.CEBPD	0.261034	0.033164
Remodelin.CEBPD	0.340909	0.111785
Ribociclib.CEBPD	0.198205	0.110557
RO-3306.CEBPD	0.0682903	0.579205
Romidepsin.CEBPD	-0.116279	0.456443
Rucaparib.CEBPD	0.265544	0.0301642
Ruxolitinib.CEBPD	0.0997457	0.439526
RVX-208.CEBPD	0.143814	0.26405
Sabutoclax.CEBPD	0.0652968	0.613265
Sapitinib.CEBPD	0.075411	0.53714
Savolitinib.CEBPD	0.0457686	0.710317
SB216763.CEBPD	0.016834	0.891449
SB505124.CEBPD	-0.0614035	0.803528
SB590885.CEBPD	0.312475	0.0103092
SCH772984.CEBPD	0.318815	0.00829924
Schweinfurthin A.CEBPD	0.0546663	0.726963
Selumetinib.CEBPD	0.315711	0.00078016
Sepantronium bromide.CEBPD	-0.194641	0.111625
Serdemetan.CEBPD	0.0555511	0.654519
SGC-CBP30.CEBPD	-0.038961	0.803633
SGC0946.CEBPD	0.161011	0.189188
Sinularin.CEBPD	0.249924	0.10601
SL0101.CEBPD	0.0175439	0.945416
SN-38.CEBPD	0.0143826	0.908623
Sorafenib.CEBPD	0.185823	0.129049
Staurosporine.CEBPD	-0.179467	0.139845
TAF1_5496.CEBPD	0.0525521	0.737148
Talazoparib.CEBPD	-0.0181318	0.883128
Tamoxifen.CEBPD	0.253486	0.0370022
Tanespimycin.CEBPD	-0.348272	0.00406045
Taselisib.CEBPD	-0.113628	0.351725
Telomerase Inhibitor IX.CEBPD	0.0481353	0.696047
Temozolomide.CEBPD	-0.103471	0.39664
Temsirolimus.CEBPD	-0.452708	0.00015912
Teniposide.CEBPD	-0.00392631	0.980361
THR-101.CEBPD	0.163591	0.265655
THR-102.CEBPD	0.389275	0.00657411
THR-103.CEBPD	0.280938	0.0534174
Topotecan.CEBPD	0.0314105	0.841209
Tozasertib.CEBPD	0.401754	0.0893068
Trametinib.CEBPD	0.380782	0.00134514
Tretinoin.CEBPD	0.103509	0.672752
TW 37.CEBPD	0.136142	0.496694
Ulixertinib.CEBPD	0.406826	5.84797e-06
ULK1_4989.CEBPD	-0.177862	0.258815
UMI-77.CEBPD	0.261429	0.0698255
UNC0379.CEBPD	0.089963	0.54644
UNC0638.CEBPD	0.0787755	0.589506
Uprosertib.CEBPD	-0.119575	0.211289
VE-822.CEBPD	0.0758228	0.557144
VE821.CEBPD	0.0947437	0.441273
Veliparib.CEBPD	0.0837258	0.499654
Venetoclax.CEBPD	0.426156	0.000329868
Vinblastine.CEBPD	-0.155204	0.285986
Vinorelbine.CEBPD	0.00403065	0.974232
Vismodegib.CEBPD	0.191077	0.121268
Vorinostat.CEBPD	0.344963	0.00414901
VSP34_8731.CEBPD	-0.233162	0.132184
VTP-A.CEBPD	-0.152143	0.295686
VTP-B.CEBPD	0.0432653	0.767278
VX-11e.CEBPD	0.256485	0.0364406
Wee1 Inhibitor.CEBPD	0.0668779	0.587092
WEHI-539.CEBPD	0.309719	0.00986079
WIKI4.CEBPD	0.253655	0.0371428
Wnt-C59.CEBPD	0.24706	0.0531165
WZ4003.CEBPD	0.113495	0.378826
XAV939.CEBPD	0.154793	0.229014
YK-4-279.CEBPD	0.0551972	0.65411
ZM447439.CEBPD	0.197781	0.108569
Zoledronate.CEBPD	0.0812443	0.603402
123138.ERF	0.00573845	0.971122
123829.ERF	-0.196164	0.20671
150412.ERF	-0.0528561	0.736401
5-azacytidine.ERF	0.0755088	0.612916
5-Fluorouracil.ERF	-0.088966	0.466365
50869.ERF	-0.281335	0.0679008
615590.ERF	0.0356388	0.820117
630600.ERF	-0.197221	0.204237
667880.ERF	0.139535	0.370916
720427.ERF	-0.0537602	0.731322
729189.ERF	0.0539112	0.730595
741909.ERF	-0.122924	0.430969
743380.ERF	-0.0859257	0.582623
765771.ERF	-0.136973	0.381105
776928.ERF	-0.126548	0.417419
A-366.ERF	0.0307586	0.837047
ABT737.ERF	0.120968	0.324975
Acetalax.ERF	-0.0194766	0.858729
Afatinib.ERF	-0.324443	0.00675625
Afuresertib.ERF	-0.0296599	0.809871
AGI-5198.ERF	0.127457	0.299543
AGI-6780.ERF	0.149102	0.246747
AGK2.ERF	0.0329301	0.797357
Alisertib.ERF	-0.0119722	0.923311
Alpelisib.ERF	0.00645112	0.958369
alpha-lipoic acid.ERF	0.0316742	0.824986
AMG-319.ERF	0.0925852	0.455244
ascorbate (vitamin C).ERF	-0.00989796	0.946255
AT13148.ERF	-0.0432111	0.72585
Avagacestat.ERF	0.200078	0.104515
Axitinib.ERF	-0.144473	0.246477
AZ6102.ERF	-0.13597	0.268215
AZ960.ERF	-0.110121	0.393233
AZD1208.ERF	-0.0215947	0.890577
AZD1332.ERF	-0.24177	0.118194
AZD2014.ERF	-0.324071	0.0344982
AZD3759.ERF	0.260723	0.0307679
AZD4547.ERF	0.126465	0.303345
AZD5153.ERF	-0.447599	0.0028644
AZD5363.ERF	-0.120281	0.327746
AZD5438.ERF	-0.217004	0.161757
AZD5582.ERF	-0.182116	0.167048
AZD5991.ERF	-0.0487768	0.755448
AZD6482.ERF	-0.375439	0.113935
AZD6738.ERF	-0.0407299	0.741026
AZD7762.ERF	-0.316907	0.0087113
AZD8055.ERF	-0.424592	0.00256307
AZD8186.ERF	-0.0712295	0.562949
BDF00022089a.ERF	0.0490788	0.753979
BDILV000379a.ERF	0.148143	0.341893
BDOCA000347a.ERF	0.334642	0.0287908
BDP-00009066.ERF	-0.26051	0.0708405
BEN.ERF	0.0424343	0.786489
BI-2536.ERF	-0.0989305	0.42483
BIBR-1532.ERF	0.0978131	0.4301
Bicalutamide.ERF	0.226316	0.349934
Bleomycin.ERF	-0.0762609	0.62587
Bleomycin (50 uM).ERF	0.0855406	0.562095
BMS-345541.ERF	0.0462592	0.720446
BMS-536924.ERF	-0.176967	0.148566
BMS-754807.ERF	-0.0544202	0.663584
Bortezomib.ERF	-0.214338	0.0793102
Bosutinib.ERF	0.0782185	0.528357
BPD-00008900.ERF	-0.363265	0.0106868
Bromosporine.ERF	-0.460737	0.00208338
Buparlisib.ERF	-0.350804	0.00352663
BX795.ERF	-0.12807	0.600284
Camptothecin.ERF	-0.0508586	0.677467
CCT-018159.ERF	0.114035	0.641297
CCT007093.ERF	0.1816	0.147415
CDK9_5038.ERF	-0.346723	0.0232563
CDK9_5576.ERF	-0.304138	0.0478131
Cediranib.ERF	-0.314387	0.00928264
CHIR-99021.ERF	0.0175439	0.945416
Cisplatin.ERF	0.0720768	0.617915
CPI-637.ERF	-0.147317	0.321985
Crizotinib.ERF	-0.226672	0.0612437
CT7033-2.ERF	-0.122687	0.410109
Cyclophosphamide.ERF	0.266901	0.0280868
Cytarabine.ERF	0.179898	0.21544
CZC24832.ERF	-0.167485	0.192722
Dabrafenib.ERF	0.203328	0.098864
Dacarbazine.ERF	-0.173211	0.265689
Dactinomycin.ERF	0.0173495	0.857891
Dactolisib.ERF	-0.208192	0.0884711
Daporinad.ERF	0.11357	0.45632
Dasatinib.ERF	-0.00701498	0.954376
Dihydrorotenone.ERF	0.196919	0.204941
Dinaciclib.ERF	-0.1312	0.312653
Docetaxel.ERF	-0.168772	0.0793748
Doramapimod.ERF	0.226209	0.0637669
Eg5_9814.ERF	-0.166566	0.284679
EHT-1864.ERF	0.361082	0.00283644
Elephantin.ERF	-0.231954	0.134243
Elesclomol.ERF	0.0912281	0.710136
Entinostat.ERF	0.0652464	0.613539
Entospletinib.ERF	-0.241268	0.0590838
Epirubicin.ERF	0.0964996	0.432823
EPZ004777.ERF	-0.112837	0.35873
EPZ5676.ERF	0.0741688	0.546914
ERK_2440.ERF	-0.52235	0.000396379
ERK_6604.ERF	-0.509212	0.000578712
Erlotinib.ERF	0.387487	0.00118783
Fludarabine.ERF	-0.0243129	0.876856
Foretinib.ERF	-0.311437	0.0105755
Fulvestrant.ERF	0.0519661	0.588049
Gallibiscoquinazole.ERF	0.089248	0.568077
GDC0810.ERF	-0.0797801	0.516931
Gefitinib.ERF	0.100393	0.414419
Gemcitabine.ERF	0.0408111	0.738631
glutathione.ERF	0.00336735	0.981887
GNE-317.ERF	-0.337806	0.00615244
GSK-LSD1.ERF	-0.0741468	0.635507
GSK-LSD1-2HCl .ERF	-0.139454	0.348705
GSK1904529A.ERF	0.0472573	0.701329
GSK2110183B.ERF	-0.0406222	0.795422
GSK2256098C.ERF	0.00966475	0.951119
GSK2276186C.ERF	-0.262156	0.0895772
GSK2578215A.ERF	0.284536	0.0189861
GSK2606414.ERF	0.04913	0.70387
GSK269962A.ERF	-0.154386	0.526565
GSK2801.ERF	0.0715796	0.64729
GSK2830371.ERF	-0.232414	0.111847
GSK2830371A.ERF	0.0835095	0.593307
GSK3337463A.ERF	-0.0312594	0.841964
GSK343.ERF	-0.105657	0.271962
GSK591.ERF	0.0826812	0.501765
GSK626616AC.ERF	0.0670492	0.668293
GW441756.ERF	-0.0373707	0.76173
HKMTI-1-005.ERF	-0.169453	0.248724
I-BET-762.ERF	-0.320541	0.0113859
I-BRD9.ERF	-0.14265	0.245236
IAP_5620.ERF	-0.127756	0.412958
Ibrutinib.ERF	0.239405	0.0611159
ICL-SIRT078.ERF	-0.0256188	0.862532
IGF1R_3801.ERF	-0.260495	0.091684
IOX2.ERF	0.32807	0.170212
Ipatasertib.ERF	-0.196053	0.109012
IRAK4_4710.ERF	-0.150861	0.33303
Irinotecan.ERF	-0.0112227	0.927551
IWP-2.ERF	-0.0577926	0.654706
JAK_8517.ERF	-0.219269	0.157341
JAK1_8709.ERF	-0.229245	0.139211
JNK Inhibitor VIII.ERF	0.258846	0.0333384
JQ1.ERF	-0.147019	0.23454
KRAS (G12C) Inhibitor-12.ERF	0.148903	0.248069
KU-55933.ERF	0.0323319	0.793098
L-Oxonoreleagnine.ERF	-0.0720326	0.645204
Lapatinib.ERF	0.0560468	0.646655
LCL161.ERF	0.0696281	0.589875
Leflunomide.ERF	0.0986377	0.444644
Lenalidomide.ERF	-0.147378	0.233389
Lestaurtinib.ERF	-0.138918	0.261549
LGK974.ERF	0.00807352	0.947901
Linsitinib.ERF	-0.0247716	0.83958
LJI308.ERF	0.0803527	0.513919
LMB_AB1.ERF	-0.0504379	0.747379
LMB_AB2.ERF	0.141196	0.365202
LMB_AB3.ERF	-0.012534	0.93652
LMP744.ERF	0.152824	0.32672
Luminespib.ERF	-0.216513	0.0762547
LY2109761.ERF	0.221324	0.0839222
Methotrexate.ERF	-0.0315559	0.802534
MG-132.ERF	-0.453891	0.000106509
MIM1.ERF	0.127755	0.380535
MIRA-1.ERF	0.139532	0.252205
Mirin.ERF	-0.0998968	0.43883
Mitoxantrone.ERF	0.101329	0.516656
MK-1775.ERF	-0.0819145	0.502534
MK-2206.ERF	-0.0378882	0.756755
MK-8776.ERF	0.00423019	0.97295
ML323.ERF	-0.0208758	0.871828
MN-64.ERF	0.118179	0.359364
Motesanib.ERF	-0.131255	0.28897
Mycophenolic acid.ERF	-0.0494898	0.734911
N-acetyl cysteine.ERF	0.405249	0.00340395
N25720-51-A1.ERF	-0.401122	0.00455837
N27922-53-1.ERF	-0.188469	0.194091
N29087-69-1.ERF	-0.240408	0.096163
N30652-18-1.ERF	-0.222812	0.123844
Navitoclax.ERF	-0.0523931	0.668295
Nelarabine.ERF	-0.216551	0.162651
Nilotinib.ERF	0.0923458	0.456415
Niraparib.ERF	-0.10584	0.411973
NU7441.ERF	0.0128901	0.917442
Nutlin-3a (-).ERF	-0.0366094	0.764726
NVP-ADW742.ERF	-0.107226	0.383244
Obatoclax Mesylate.ERF	0.0378872	0.793432
OF-1.ERF	0.382287	0.00231715
Olaparib.ERF	0.0663135	0.587445
OSI-027.ERF	-0.0887381	0.477687
Osimertinib.ERF	-0.0743597	0.54588
OTX015.ERF	-0.326547	0.0105133
Oxaliplatin.ERF	-0.170382	0.0724807
P22077.ERF	0.0823003	0.504634
Paclitaxel.ERF	0.141161	0.250235
PAK_5339.ERF	-0.0147992	0.925009
Palbociclib.ERF	-0.0800146	0.512522
PBD-288.ERF	-0.0232424	0.876579
PCI-34051.ERF	-0.185415	0.148797
PD0325901.ERF	-0.232992	0.054225
PD173074.ERF	-0.0675923	0.580246
Pevonedistat.ERF	0.0265679	0.829387
PF-4708671.ERF	0.407018	0.0849016
PFI-1.ERF	-0.0963087	0.433737
PFI3.ERF	-0.192818	0.133028
Picolinici-acid.ERF	-0.0650953	0.614362
Pictilisib.ERF	-0.246949	0.041045
Piperlongumine.ERF	0.27193	0.259018
PLX-4720.ERF	0.20823	0.0884117
Podophyllotoxin bromide.ERF	-0.283147	0.066091
POMHEX.ERF	-0.0915819	0.539217
PRIMA-1MET.ERF	-0.0901262	0.48506
PRT062607.ERF	-0.171061	0.18329
Pyridostatin.ERF	-0.270852	0.0269299
Rapamycin.ERF	-0.112532	0.360039
Refametinib.ERF	-0.300104	0.0138991
Remodelin.ERF	-0.167984	0.441825
Ribociclib.ERF	-0.275775	0.0253175
RO-3306.ERF	0.118334	0.33568
Romidepsin.ERF	-0.253398	0.101124
Rucaparib.ERF	0.0543539	0.661506
Ruxolitinib.ERF	0.0932991	0.46977
RVX-208.ERF	-0.215029	0.0932895
Sabutoclax.ERF	-0.146685	0.254558
Sapitinib.ERF	-0.0640482	0.600296
Savolitinib.ERF	-0.12051	0.326821
SB216763.ERF	-0.0617246	0.616276
SB505124.ERF	0.27193	0.259018
SB590885.ERF	-0.111621	0.367631
SCH772984.ERF	-0.26087	0.0319473
Schweinfurthin A.ERF	-0.090003	0.564794
Selumetinib.ERF	-0.347705	0.000197707
Sepantronium bromide.ERF	-0.0464175	0.706394
Serdemetan.ERF	0.0432995	0.727325
SGC-CBP30.ERF	0.0732407	0.639656
SGC0946.ERF	0.0466084	0.705242
Sinularin.ERF	-0.089248	0.568077
SL0101.ERF	-0.0631579	0.797947
SN-38.ERF	0.24989	0.0432745
Sorafenib.ERF	0.276062	0.0229816
Staurosporine.ERF	-0.176507	0.146579
TAF1_5496.ERF	0.316672	0.0390278
Talazoparib.ERF	0.0804672	0.513318
Tamoxifen.ERF	-0.160153	0.192024
Tanespimycin.ERF	-0.2586	0.034885
Taselisib.ERF	-0.144026	0.237134
Telomerase Inhibitor IX.ERF	-0.0995534	0.418349
Temozolomide.ERF	0.0716843	0.557488
Temsirolimus.ERF	-0.256946	0.0375617
Teniposide.ERF	0.114467	0.463531
THR-101.ERF	0.0442901	0.764415
THR-102.ERF	0.144594	0.325744
THR-103.ERF	0.185736	0.205609
Topotecan.ERF	0.229085	0.13923
Tozasertib.ERF	-0.022807	0.928218
Trametinib.ERF	-0.32426	0.00678874
Tretinoin.ERF	0.303509	0.205987
TW 37.ERF	0.441392	0.0221317
Ulixertinib.ERF	-0.161111	0.0840357
ULK1_4989.ERF	-0.344624	0.0259512
UMI-77.ERF	-0.116837	0.422824
UNC0379.ERF	-0.250231	0.089897
UNC0638.ERF	-0.324286	0.0234533
Uprosertib.ERF	-0.291326	0.00192121
VE-822.ERF	0.0249553	0.847029
VE821.ERF	0.195824	0.109433
Veliparib.ERF	-0.064211	0.604891
Venetoclax.ERF	0.0335916	0.785223
Vinblastine.ERF	-0.161429	0.266917
Vinorelbine.ERF	-0.255767	0.0369819
Vismodegib.ERF	0.102802	0.406864
Vorinostat.ERF	-0.0686338	0.577294
VSP34_8731.ERF	-0.210661	0.174602
VTP-A.ERF	-0.0688776	0.637222
VTP-B.ERF	0.0612245	0.675164
VX-11e.ERF	-0.354258	0.00343964
Wee1 Inhibitor.ERF	0.166431	0.174573
WEHI-539.ERF	0.109901	0.367823
WIKI4.ERF	0.138871	0.258063
Wnt-C59.ERF	0.0698295	0.588797
WZ4003.ERF	-0.284984	0.0250947
XAV939.ERF	0.152628	0.235654
YK-4-279.ERF	-0.15204	0.215287
ZM447439.ERF	-0.0322851	0.794936
Zoledronate.ERF	-0.189369	0.223113
123138.FOSL1	-0.131833	0.398104
123829.FOSL1	-0.3135	0.0411137
150412.FOSL1	-0.101257	0.518224
5-azacytidine.FOSL1	0.22803	0.123024
5-Fluorouracil.FOSL1	0.289624	0.0160729
50869.FOSL1	0.315917	0.0395163
615590.FOSL1	-0.323467	0.0348508
630600.FOSL1	0.385231	0.0111956
667880.FOSL1	0.404712	0.00749845
720427.FOSL1	-0.303534	0.0482743
729189.FOSL1	-0.348082	0.0226939
741909.FOSL1	-0.0969496	0.535021
743380.FOSL1	-0.124887	0.423599
765771.FOSL1	-0.017518	0.911222
776928.FOSL1	0.307309	0.0454508
A-366.FOSL1	0.0127197	0.93241
ABT737.FOSL1	0.268428	0.0271746
Acetalax.FOSL1	-0.308568	0.00384561
Afatinib.FOSL1	0.280563	0.0198334
Afuresertib.FOSL1	-0.0300416	0.807469
AGI-5198.FOSL1	-0.0342406	0.781174
AGI-6780.FOSL1	-0.0319055	0.805133
AGK2.FOSL1	-0.116215	0.363469
Alisertib.FOSL1	0.410408	0.00062325
Alpelisib.FOSL1	0.146238	0.23347
alpha-lipoic acid.FOSL1	-0.265249	0.0602174
AMG-319.FOSL1	-0.0888738	0.473577
ascorbate (vitamin C).FOSL1	0.149388	0.304598
AT13148.FOSL1	0.0154598	0.900273
Avagacestat.FOSL1	0.0269976	0.828313
Axitinib.FOSL1	0.390419	0.00129135
AZ6102.FOSL1	0.220407	0.071023
AZ960.FOSL1	0.287301	0.0238982
AZD1208.FOSL1	0.378587	0.0127732
AZD1332.FOSL1	0.123528	0.428694
AZD2014.FOSL1	0.0176684	0.910451
AZD3759.FOSL1	-0.0900621	0.460873
AZD4547.FOSL1	-0.00900867	0.94184
AZD5153.FOSL1	0.270915	0.0790882
AZD5363.FOSL1	-0.19151	0.117588
AZD5438.FOSL1	0.160677	0.302239
AZD5582.FOSL1	0.00993571	0.94045
AZD5991.FOSL1	0.319239	0.0374037
AZD6482.FOSL1	-0.370175	0.119405
AZD6738.FOSL1	0.296599	0.0143348
AZD7762.FOSL1	0.20468	0.0940705
AZD8055.FOSL1	-0.0961224	0.510013
AZD8186.FOSL1	-0.276673	0.0226714
BDF00022089a.FOSL1	-0.46421	0.00191146
BDILV000379a.FOSL1	-0.407581	0.00705554
BDOCA000347a.FOSL1	-0.470402	0.00163603
BDP-00009066.FOSL1	-0.0284694	0.845726
BEN.FOSL1	0.211114	0.173661
BI-2536.FOSL1	0.472743	6.5536e-05
BIBR-1532.FOSL1	-0.0915476	0.46033
Bicalutamide.FOSL1	0.263158	0.275184
Bleomycin.FOSL1	-0.0335246	0.830648
Bleomycin (50 uM).FOSL1	-0.091294	0.536004
BMS-345541.FOSL1	0.403138	0.00126378
BMS-536924.FOSL1	0.160171	0.191529
BMS-754807.FOSL1	0.434756	0.000302506
Bortezomib.FOSL1	-0.077986	0.526426
Bosutinib.FOSL1	-0.0059063	0.962188
BPD-00008900.FOSL1	-0.200204	0.167382
Bromosporine.FOSL1	-0.08955	0.566763
Buparlisib.FOSL1	0.219224	0.0725815
BX795.FOSL1	0.191228	0.431234
Camptothecin.FOSL1	0.259591	0.0315218
CCT-018159.FOSL1	0.0684211	0.781263
CCT007093.FOSL1	-0.0936189	0.457288
CDK9_5038.FOSL1	0.233766	0.131163
CDK9_5576.FOSL1	0.308819	0.0443599
Cediranib.FOSL1	0.0841318	0.49427
CHIR-99021.FOSL1	-0.410526	0.0820568
Cisplatin.FOSL1	0.370468	0.00843674
CPI-637.FOSL1	-0.0577012	0.699245
Crizotinib.FOSL1	0.510924	9.82699e-06
CT7033-2.FOSL1	0.36494	0.0120809
Cyclophosphamide.FOSL1	-0.229645	0.0597621
Cytarabine.FOSL1	0.297551	0.0382629
CZC24832.FOSL1	-0.34401	0.00643318
Dabrafenib.FOSL1	0.0643308	0.604217
Dacarbazine.FOSL1	-0.0990637	0.526116
Dactinomycin.FOSL1	0.131298	0.173549
Dactolisib.FOSL1	-0.165248	0.177691
Daporinad.FOSL1	0.277734	0.0650068
Dasatinib.FOSL1	-0.389478	0.0010226
Dihydrorotenone.FOSL1	-0.137874	0.376683
Dinaciclib.FOSL1	0.0670545	0.60677
Docetaxel.FOSL1	0.0645922	0.50459
Doramapimod.FOSL1	0.0438982	0.721666
Eg5_9814.FOSL1	0.443371	0.00316573
EHT-1864.FOSL1	0.106234	0.391313
Elephantin.FOSL1	0.492902	0.000908112
Elesclomol.FOSL1	0.0157895	0.951155
Entinostat.FOSL1	0.5225	1.78048e-05
Entospletinib.FOSL1	-0.206668	0.106979
Epirubicin.FOSL1	0.128641	0.29505
EPZ004777.FOSL1	0.091041	0.459391
EPZ5676.FOSL1	-0.139672	0.255305
ERK_2440.FOSL1	0.102235	0.512896
ERK_6604.FOSL1	0.0800362	0.608816
Erlotinib.FOSL1	-0.13326	0.277939
Fludarabine.FOSL1	0.0440954	0.778325
Foretinib.FOSL1	0.194309	0.115009
Fulvestrant.FOSL1	-0.0993644	0.299462
Gallibiscoquinazole.FOSL1	-0.257022	0.0962139
GDC0810.FOSL1	-0.274154	0.0239744
Gefitinib.FOSL1	-0.166966	0.173178
Gemcitabine.FOSL1	0.201535	0.0967865
glutathione.FOSL1	-0.109184	0.454
GNE-317.FOSL1	-0.116827	0.353154
GSK-LSD1.FOSL1	-0.256871	0.0964147
GSK-LSD1-2HCl .FOSL1	-0.251156	0.0886863
GSK1904529A.FOSL1	-0.222048	0.0689059
GSK2110183B.FOSL1	-0.33283	0.0297089
GSK2256098C.FOSL1	-0.283298	0.065942
GSK2276186C.FOSL1	0.0853217	0.585286
GSK2578215A.FOSL1	0.150704	0.219382
GSK2606414.FOSL1	-0.169298	0.187897
GSK269962A.FOSL1	0.214035	0.377289
GSK2801.FOSL1	-0.310329	0.0432906
GSK2830371.FOSL1	0.0990013	0.502011
GSK2830371A.FOSL1	0.10752	0.491244
GSK3337463A.FOSL1	0.038961	0.803633
GSK343.FOSL1	-0.0651596	0.498843
GSK591.FOSL1	0.205023	0.0935107
GSK626616AC.FOSL1	-0.235729	0.127887
GW441756.FOSL1	-0.0876818	0.476177
HKMTI-1-005.FOSL1	0.288428	0.0471724
I-BET-762.FOSL1	-0.158722	0.217304
I-BRD9.FOSL1	-0.0237432	0.847307
IAP_5620.FOSL1	-0.0841136	0.590628
Ibrutinib.FOSL1	0.0933998	0.469289
ICL-SIRT078.FOSL1	0.290599	0.0454785
IGF1R_3801.FOSL1	0.521897	0.000401681
IOX2.FOSL1	-0.278947	0.246537
Ipatasertib.FOSL1	-0.158033	0.197583
IRAK4_4710.FOSL1	0.245998	0.11175
Irinotecan.FOSL1	0.426728	0.000323313
IWP-2.FOSL1	-0.289718	0.0227017
JAK_8517.FOSL1	0.391121	0.00994047
JAK1_8709.FOSL1	0.199872	0.198779
JNK Inhibitor VIII.FOSL1	-0.0986372	0.422662
JQ1.FOSL1	0.122955	0.320752
KRAS (G12C) Inhibitor-12.FOSL1	0.290452	0.022016
KU-55933.FOSL1	-0.236439	0.0524448
L-Oxonoreleagnine.FOSL1	-0.4328	0.00404463
Lapatinib.FOSL1	0.0857508	0.482677
LCL161.FOSL1	-0.195941	0.126771
Leflunomide.FOSL1	0.0325602	0.801212
Lenalidomide.FOSL1	0.204765	0.0964649
Lestaurtinib.FOSL1	0.410288	0.000625715
LGK974.FOSL1	-0.15376	0.210611
Linsitinib.FOSL1	0.45137	0.000117318
LJI308.FOSL1	0.0958888	0.435751
LMB_AB1.FOSL1	-0.110541	0.47909
LMB_AB2.FOSL1	-0.310782	0.0429739
LMB_AB3.FOSL1	-0.0484748	0.756918
LMP744.FOSL1	0.393084	0.00955005
Luminespib.FOSL1	-0.19006	0.120434
LY2109761.FOSL1	-0.102868	0.42528
Methotrexate.FOSL1	-0.153671	0.22107
MG-132.FOSL1	0.000146145	0.999166
MIM1.FOSL1	-0.00836735	0.954599
MIRA-1.FOSL1	0.131275	0.281577
Mirin.FOSL1	0.474251	0.000118922
Mitoxantrone.FOSL1	0.402597	0.00784009
MK-1775.FOSL1	0.563829	7.46406e-07
MK-2206.FOSL1	0.0401169	0.742923
MK-8776.FOSL1	0.278434	0.0228224
ML323.FOSL1	-0.118431	0.358335
MN-64.FOSL1	-0.0277757	0.82997
Motesanib.FOSL1	-0.237289	0.0533905
Mycophenolic acid.FOSL1	0.525306	0.000133963
N-acetyl cysteine.FOSL1	-0.29095	0.038709
N25720-51-A1.FOSL1	-0.0380612	0.794649
N27922-53-1.FOSL1	-0.13102	0.368399
N29087-69-1.FOSL1	-0.114388	0.432664
N30652-18-1.FOSL1	0.0731141	0.617599
Navitoclax.FOSL1	0.306467	0.0106947
Nelarabine.FOSL1	-0.265479	0.0854775
Nilotinib.FOSL1	-0.047849	0.699964
Niraparib.FOSL1	0.243786	0.0564255
NU7441.FOSL1	-0.105994	0.392387
Nutlin-3a (-).FOSL1	0.175374	0.149219
NVP-ADW742.FOSL1	0.291407	0.0161992
Obatoclax Mesylate.FOSL1	0.336567	0.0172738
OF-1.FOSL1	-0.0834278	0.518188
Olaparib.FOSL1	0.236171	0.0509529
OSI-027.FOSL1	-0.0163031	0.896468
Osimertinib.FOSL1	0.211131	0.0839904
OTX015.FOSL1	-0.0187731	0.885628
Oxaliplatin.FOSL1	0.425617	2.89357e-06
P22077.FOSL1	0.178495	0.145297
Paclitaxel.FOSL1	0.0952017	0.439059
PAK_5339.FOSL1	0.335699	0.0282662
Palbociclib.FOSL1	0.152539	0.210325
PBD-288.FOSL1	0.536193	0.000130536
PCI-34051.FOSL1	0.501549	4.19327e-05
PD0325901.FOSL1	0.152101	0.211651
PD173074.FOSL1	-0.0681768	0.576969
Pevonedistat.FOSL1	0.164026	0.180951
PF-4708671.FOSL1	0.238596	0.323791
PFI-1.FOSL1	-0.0706951	0.565889
PFI3.FOSL1	-0.297424	0.0192226
Picolinici-acid.FOSL1	-0.278336	0.0288139
Pictilisib.FOSL1	-0.0705517	0.563744
Piperlongumine.FOSL1	0.0807018	0.742711
PLX-4720.FOSL1	-0.216628	0.0760965
Podophyllotoxin bromide.FOSL1	0.519027	0.000436773
POMHEX.FOSL1	0.492021	0.000520978
PRIMA-1MET.FOSL1	0.306439	0.0157414
PRT062607.FOSL1	0.163657	0.2032
Pyridostatin.FOSL1	0.0513608	0.6791
Rapamycin.FOSL1	-0.0802382	0.514521
Refametinib.FOSL1	0.0196744	0.874218
Remodelin.FOSL1	0.460474	0.0282637
Ribociclib.FOSL1	0.118714	0.341578
RO-3306.FOSL1	0.383823	0.00133139
Romidepsin.FOSL1	-0.0392631	0.802138
Rucaparib.FOSL1	0.137361	0.266971
Ruxolitinib.FOSL1	-0.166276	0.195988
RVX-208.FOSL1	-0.223691	0.0805996
Sabutoclax.FOSL1	0.32593	0.0100227
Sapitinib.FOSL1	-0.195835	0.106754
Savolitinib.FOSL1	-0.128564	0.295338
SB216763.FOSL1	-0.422797	0.000370842
SB505124.FOSL1	0.445614	0.0574116
SB590885.FOSL1	-0.0408253	0.742353
SCH772984.FOSL1	0.108677	0.376813
Schweinfurthin A.FOSL1	0.188614	0.22499
Selumetinib.FOSL1	0.218666	0.0217307
Sepantronium bromide.FOSL1	-0.215177	0.0781195
Serdemetan.FOSL1	0.162902	0.187359
SGC-CBP30.FOSL1	-0.233162	0.132184
SGC0946.FOSL1	-0.136504	0.266325
Sinularin.FOSL1	-0.0409242	0.793931
SL0101.FOSL1	-0.0298246	0.905336
SN-38.FOSL1	0.225342	0.0690212
Sorafenib.FOSL1	0.332786	0.00576977
Staurosporine.FOSL1	-0.123895	0.309689
TAF1_5496.FOSL1	-0.121564	0.436113
Talazoparib.FOSL1	0.186777	0.127069
Tamoxifen.FOSL1	-0.0136467	0.91205
Tanespimycin.FOSL1	-0.536595	4.14272e-06
Taselisib.FOSL1	0.00873219	0.943195
Telomerase Inhibitor IX.FOSL1	0.402145	0.000743295
Temozolomide.FOSL1	-0.0803434	0.510786
Temsirolimus.FOSL1	-0.331218	0.0068324
Teniposide.FOSL1	0.231954	0.134243
THR-101.FOSL1	-0.0801129	0.587245
THR-102.FOSL1	0.15762	0.283678
THR-103.FOSL1	0.0232306	0.875266
Topotecan.FOSL1	0.296889	0.0535902
Tozasertib.FOSL1	0.350877	0.141101
Trametinib.FOSL1	0.10011	0.412222
Tretinoin.FOSL1	-0.289474	0.228565
TW 37.FOSL1	0.165446	0.407843
Ulixertinib.FOSL1	0.259671	0.00487908
ULK1_4989.FOSL1	-0.0700916	0.65817
UMI-77.FOSL1	0.111837	0.443051
UNC0379.FOSL1	0.0974792	0.513308
UNC0638.FOSL1	0.0827551	0.570785
Uprosertib.FOSL1	-0.0432341	0.652311
VE-822.FOSL1	0.471834	0.000129922
VE821.FOSL1	0.251136	0.039116
Veliparib.FOSL1	-0.371498	0.00209719
Venetoclax.FOSL1	0.315265	0.00907992
Vinblastine.FOSL1	0.339082	0.0175853
Vinorelbine.FOSL1	0.29727	0.0148594
Vismodegib.FOSL1	0.13365	0.280204
Vorinostat.FOSL1	0.442951	0.000180542
VSP34_8731.FOSL1	0.212927	0.169932
VTP-A.FOSL1	-0.275612	0.055576
VTP-B.FOSL1	-0.0656122	0.653305
VX-11e.FOSL1	0.326243	0.00729145
Wee1 Inhibitor.FOSL1	0.566057	8.04098e-07
WEHI-539.FOSL1	0.131787	0.279694
WIKI4.FOSL1	-0.0307287	0.803151
Wnt-C59.FOSL1	-0.0772834	0.549555
WZ4003.FOSL1	-0.0140767	0.913422
XAV939.FOSL1	-0.259198	0.0422057
YK-4-279.FOSL1	0.307211	0.0110938
ZM447439.FOSL1	0.337577	0.00542168
Zoledronate.FOSL1	-0.0391121	0.802885
123138.FOXO3	-0.0590456	0.706014
123829.FOXO3	0.00317125	0.984211
150412.FOXO3	0.0971797	0.535296
5-azacytidine.FOXO3	0.0327243	0.826769
5-Fluorouracil.FOXO3	-0.0634271	0.603841
50869.FOXO3	-0.0752039	0.630681
615590.FOXO3	0.168529	0.278977
630600.FOXO3	0.0135911	0.931147
667880.FOXO3	-0.265026	0.0860277
720427.FOXO3	-0.121111	0.437836
729189.FOXO3	0.235729	0.127887
741909.FOXO3	0.234068	0.130655
743380.FOXO3	0.172153	0.268652
765771.FOXO3	0.230604	0.136818
776928.FOXO3	-0.0311084	0.84272
A-366.FOXO3	0.253816	0.0852765
ABT737.FOXO3	-0.123106	0.316449
Acetalax.FOXO3	-0.01423	0.896536
Afatinib.FOXO3	-0.00540738	0.964851
Afuresertib.FOXO3	-0.241516	0.0474718
AGI-5198.FOXO3	-0.0866511	0.481393
AGI-6780.FOXO3	0.0941553	0.465689
AGK2.FOXO3	0.294499	0.0194583
Alisertib.FOXO3	-0.293559	0.0162037
Alpelisib.FOXO3	-0.256709	0.0348633
alpha-lipoic acid.FOXO3	0.112941	0.428907
AMG-319.FOXO3	-0.144864	0.241527
ascorbate (vitamin C).FOXO3	-0.432449	0.00209557
AT13148.FOXO3	-0.116349	0.343893
Avagacestat.FOXO3	0.0699584	0.573743
Axitinib.FOXO3	-0.204676	0.0992221
AZ6102.FOXO3	0.185098	0.13057
AZ960.FOXO3	-0.108761	0.39913
AZD1208.FOXO3	-0.0744488	0.634127
AZD1332.FOXO3	-0.250227	0.105578
AZD2014.FOXO3	-0.0299003	0.848769
AZD3759.FOXO3	0.101827	0.404218
AZD4547.FOXO3	-0.135779	0.268892
AZD5153.FOXO3	0.038961	0.803633
AZD5363.FOXO3	-0.0892087	0.468507
AZD5438.FOXO3	0.0212927	0.892103
AZD5582.FOXO3	-0.00677966	0.959402
AZD5991.FOXO3	0.0931743	0.551107
AZD6482.FOXO3	0.247368	0.305866
AZD6738.FOXO3	-0.0365309	0.766933
AZD7762.FOXO3	-0.04386	0.721898
AZD8055.FOXO3	0.0657143	0.6528
AZD8186.FOXO3	-0.0652746	0.596104
BDF00022089a.FOXO3	0.120054	0.44187
BDILV000379a.FOXO3	-0.0498339	0.75031
BDOCA000347a.FOXO3	0.0806403	0.606107
BDP-00009066.FOXO3	-0.261837	0.0693781
BEN.FOXO3	-0.110994	0.477281
BI-2536.FOXO3	-0.212986	0.0836047
BIBR-1532.FOXO3	0.0426211	0.731436
Bicalutamide.FOXO3	-0.0666667	0.786815
Bleomycin.FOXO3	-0.125491	0.421346
Bleomycin (50 uM).FOXO3	0.0361485	0.806843
BMS-345541.FOXO3	-0.188034	0.143066
BMS-536924.FOXO3	-0.274955	0.023553
BMS-754807.FOXO3	-0.415301	0.00058517
Bortezomib.FOXO3	0.161698	0.187288
Bosutinib.FOXO3	0.0799745	0.519116
BPD-00008900.FOXO3	0.0428571	0.769415
Bromosporine.FOXO3	0.175476	0.259413
Buparlisib.FOXO3	-0.10066	0.413172
BX795.FOXO3	-0.387719	0.101889
Camptothecin.FOXO3	-0.136208	0.263768
CCT-018159.FOXO3	-0.261404	0.278493
CCT007093.FOXO3	0.239379	0.0550047
CDK9_5038.FOXO3	0.124434	0.425293
CDK9_5576.FOXO3	0.0166113	0.915811
Cediranib.FOXO3	-0.213078	0.0811233
CHIR-99021.FOXO3	0.22807	0.346125
Cisplatin.FOXO3	-0.162065	0.25997
CPI-637.FOXO3	0.183511	0.216224
Crizotinib.FOXO3	-0.11498	0.345996
CT7033-2.FOXO3	0.0944727	0.526437
Cyclophosphamide.FOXO3	0.1959	0.109292
Cytarabine.FOXO3	0.0182653	0.900762
CZC24832.FOXO3	0.171967	0.180953
Dabrafenib.FOXO3	0.172639	0.162074
Dacarbazine.FOXO3	0.000151012	0.999615
Dactinomycin.FOXO3	-0.0193235	0.841921
Dactolisib.FOXO3	0.112837	0.35873
Daporinad.FOXO3	-0.0413702	0.786768
Dasatinib.FOXO3	0.0507855	0.677905
Dihydrorotenone.FOXO3	-0.184083	0.236482
Dinaciclib.FOXO3	0.0510841	0.695119
Docetaxel.FOXO3	0.0816821	0.398464
Doramapimod.FOXO3	-0.0477536	0.698342
Eg5_9814.FOXO3	0.0598007	0.702424
EHT-1864.FOXO3	0.0575465	0.64294
Elephantin.FOXO3	-0.164905	0.289562
Elesclomol.FOXO3	0.14386	0.555527
Entinostat.FOXO3	-0.193271	0.132106
Entospletinib.FOXO3	0.165722	0.197498
Epirubicin.FOXO3	-0.0208039	0.866037
EPZ004777.FOXO3	-0.150704	0.219382
EPZ5676.FOXO3	0.00587854	0.962072
ERK_2440.FOXO3	0.135156	0.386235
ERK_6604.FOXO3	0.0824524	0.598009
Erlotinib.FOXO3	0.246326	0.0431262
Fludarabine.FOXO3	-0.276956	0.072438
Foretinib.FOXO3	-0.111222	0.369354
Fulvestrant.FOXO3	0.11223	0.240901
Gallibiscoquinazole.FOXO3	-0.012685	0.935753
GDC0810.FOXO3	0.129022	0.29361
Gefitinib.FOXO3	0.248387	0.0413676
Gemcitabine.FOXO3	-0.0467665	0.702153
glutathione.FOXO3	0.0196939	0.893023
GNE-317.FOXO3	-0.123907	0.32458
GSK-LSD1.FOXO3	0.00211416	0.989602
GSK-LSD1-2HCl .FOXO3	0.19704	0.183799
GSK1904529A.FOXO3	0.241249	0.0477234
GSK2110183B.FOXO3	-0.100423	0.52043
GSK2256098C.FOXO3	-0.0706735	0.65147
GSK2276186C.FOXO3	-0.0594986	0.703859
GSK2578215A.FOXO3	0.0785204	0.523588
GSK2606414.FOXO3	0.150311	0.242904
GSK269962A.FOXO3	0.0175439	0.945416
GSK2801.FOXO3	0.0442465	0.777584
GSK2830371.FOXO3	-0.261398	0.0729174
GSK2830371A.FOXO3	0.0428873	0.784261
GSK3337463A.FOXO3	0.172908	0.266533
GSK343.FOXO3	0.096026	0.318312
GSK591.FOXO3	-0.110051	0.37078
GSK626616AC.FOXO3	0.0570825	0.715379
GW441756.FOXO3	-0.0450052	0.714941
HKMTI-1-005.FOXO3	-0.066218	0.65383
I-BET-762.FOXO3	0.0789957	0.540722
I-BRD9.FOXO3	-0.0376379	0.760076
IAP_5620.FOXO3	-0.231652	0.134762
Ibrutinib.FOXO3	-0.0664048	0.607243
ICL-SIRT078.FOXO3	0.140469	0.339849
IGF1R_3801.FOXO3	-0.203564	0.189837
IOX2.FOXO3	0.378947	0.110392
Ipatasertib.FOXO3	-0.160705	0.190037
IRAK4_4710.FOXO3	-0.0779221	0.618342
Irinotecan.FOXO3	-0.221972	0.0690032
IWP-2.FOXO3	0.130216	0.312242
JAK_8517.FOXO3	-0.142857	0.359542
JAK1_8709.FOXO3	-0.0976328	0.533385
JNK Inhibitor VIII.FOXO3	0.191549	0.117514
JQ1.FOXO3	-0.0834065	0.501295
KRAS (G12C) Inhibitor-12.FOXO3	-0.145377	0.25957
KU-55933.FOXO3	-0.122457	0.319022
L-Oxonoreleagnine.FOXO3	0.221081	0.153874
Lapatinib.FOXO3	-0.0610888	0.617271
LCL161.FOXO3	0.250535	0.0497795
Leflunomide.FOXO3	0.0328624	0.799405
Lenalidomide.FOXO3	-0.0597813	0.630071
Lestaurtinib.FOXO3	-0.265384	0.0302663
LGK974.FOXO3	0.0941911	0.444855
Linsitinib.FOXO3	-0.293825	0.0145494
LJI308.FOXO3	-0.0402336	0.744073
LMB_AB1.FOXO3	0.0117789	0.94036
LMB_AB2.FOXO3	-0.0575355	0.713214
LMB_AB3.FOXO3	0.220779	0.154448
LMP744.FOXO3	-0.154032	0.322874
Luminespib.FOXO3	-0.0552735	0.653663
LY2109761.FOXO3	-0.0358843	0.781386
Methotrexate.FOXO3	0.235752	0.0588767
MG-132.FOXO3	0.115272	0.344765
MIM1.FOXO3	0.0044898	0.975759
MIRA-1.FOXO3	-0.113043	0.354221
Mirin.FOXO3	-0.214676	0.0938374
Mitoxantrone.FOXO3	-0.0166113	0.915811
MK-1775.FOXO3	-0.188199	0.12134
MK-2206.FOXO3	-0.338546	0.00462669
MK-8776.FOXO3	-0.134807	0.276032
ML323.FOXO3	0.107401	0.405079
MN-64.FOXO3	0.00979577	0.939739
Motesanib.FOXO3	-0.00854019	0.945291
Mycophenolic acid.FOXO3	-0.213878	0.139781
N-acetyl cysteine.FOXO3	0.13095	0.358611
N25720-51-A1.FOXO3	0.118367	0.416739
N27922-53-1.FOXO3	0.121224	0.405516
N29087-69-1.FOXO3	-0.0694898	0.634225
N30652-18-1.FOXO3	-0.0807674	0.581168
Navitoclax.FOXO3	-0.176982	0.145482
Nelarabine.FOXO3	0.258985	0.0936326
Nilotinib.FOXO3	0.107271	0.386683
Niraparib.FOXO3	-0.0352295	0.78528
NU7441.FOXO3	0.0243036	0.844926
Nutlin-3a (-).FOXO3	0.0842894	0.490192
NVP-ADW742.FOXO3	-0.211131	0.0839904
Obatoclax Mesylate.FOXO3	-0.162161	0.259685
OF-1.FOXO3	-0.161492	0.209306
Olaparib.FOXO3	-0.0702594	0.565364
OSI-027.FOXO3	0.0247365	0.843408
Osimertinib.FOXO3	-0.135244	0.270794
OTX015.FOXO3	0.0182972	0.888513
Oxaliplatin.FOXO3	0.00425006	0.964527
P22077.FOXO3	-0.118679	0.335087
Paclitaxel.FOXO3	0.0116044	0.92509
PAK_5339.FOXO3	-0.28949	0.0600588
Palbociclib.FOXO3	0.0765437	0.531029
PBD-288.FOXO3	-0.0686864	0.645455
PCI-34051.FOXO3	-0.0424819	0.742454
PD0325901.FOXO3	0.11414	0.34955
PD173074.FOXO3	-0.0398977	0.74428
Pevonedistat.FOXO3	-0.0776425	0.528254
PF-4708671.FOXO3	-0.201754	0.405836
PFI-1.FOXO3	0.0722602	0.557301
PFI3.FOXO3	0.130014	0.312997
Picolinici-acid.FOXO3	0.192012	0.13468
Pictilisib.FOXO3	-0.182389	0.133427
Piperlongumine.FOXO3	-0.0438596	0.859811
PLX-4720.FOXO3	0.237508	0.0513638
Podophyllotoxin bromide.FOXO3	0.0433404	0.782033
POMHEX.FOXO3	-0.138645	0.351532
PRIMA-1MET.FOXO3	-0.130518	0.311113
PRT062607.FOXO3	-0.113495	0.378826
Pyridostatin.FOXO3	0.000838056	0.994743
Rapamycin.FOXO3	0.0103829	0.932969
Refametinib.FOXO3	0.191196	0.121032
Remodelin.FOXO3	-0.469368	0.0250738
Ribociclib.FOXO3	-0.0110844	0.929546
RO-3306.FOXO3	-0.112876	0.358567
Romidepsin.FOXO3	0.148747	0.339911
Rucaparib.FOXO3	0.0259797	0.83437
Ruxolitinib.FOXO3	0.0601093	0.641793
RVX-208.FOXO3	0.164614	0.200543
Sabutoclax.FOXO3	-0.0374455	0.77212
Sapitinib.FOXO3	0.0680307	0.577788
Savolitinib.FOXO3	0.145933	0.234456
SB216763.FOXO3	0.0918426	0.455434
SB505124.FOXO3	-0.414035	0.0792844
SB590885.FOXO3	-0.0283742	0.819341
SCH772984.FOXO3	0.160934	0.1894
Schweinfurthin A.FOXO3	0.0205376	0.895921
Selumetinib.FOXO3	0.131351	0.171368
Sepantronium bromide.FOXO3	0.0509982	0.678927
Serdemetan.FOXO3	-0.089672	0.469601
SGC-CBP30.FOXO3	0.051797	0.740797
SGC0946.FOXO3	0.182082	0.13704
Sinularin.FOXO3	-0.00845666	0.957272
SL0101.FOXO3	0.163158	0.502994
SN-38.FOXO3	-0.119925	0.33665
Sorafenib.FOXO3	-0.224568	0.0657558
Staurosporine.FOXO3	-0.0133723	0.913044
TAF1_5496.FOXO3	-0.311386	0.0425547
Talazoparib.FOXO3	-0.0484788	0.693985
Tamoxifen.FOXO3	-0.018781	0.879176
Tanespimycin.FOXO3	0.126467	0.307042
Taselisib.FOXO3	-0.305079	0.0110691
Telomerase Inhibitor IX.FOXO3	-0.184449	0.131942
Temozolomide.FOXO3	0.0221045	0.85667
Temsirolimus.FOXO3	0.230894	0.0623187
Teniposide.FOXO3	-0.168831	0.278107
THR-101.FOXO3	-0.205818	0.160092
THR-102.FOXO3	-0.383956	0.00740343
THR-103.FOXO3	-0.110617	0.452966
Topotecan.FOXO3	-0.00845666	0.957272
Tozasertib.FOXO3	-0.373684	0.115738
Trametinib.FOXO3	0.12722	0.296807
Tretinoin.FOXO3	0.440351	0.0606897
TW 37.FOXO3	-0.203907	0.306209
Ulixertinib.FOXO3	0.0427441	0.648684
ULK1_4989.FOXO3	-0.222915	0.15552
UMI-77.FOXO3	-0.106122	0.466816
UNC0379.FOXO3	0.00242831	0.987332
UNC0638.FOXO3	-0.0896939	0.538822
Uprosertib.FOXO3	-0.0964418	0.313971
VE-822.FOXO3	-0.115006	0.372479
VE821.FOXO3	0.11528	0.348367
Veliparib.FOXO3	0.0656876	0.596598
Venetoclax.FOXO3	-0.213765	0.0801303
Vinblastine.FOXO3	0.102041	0.484204
Vinorelbine.FOXO3	0.0316067	0.799156
Vismodegib.FOXO3	-0.162184	0.189331
Vorinostat.FOXO3	-0.21575	0.0773159
VSP34_8731.FOXO3	-0.0928722	0.552403
VTP-A.FOXO3	0.22449	0.120829
VTP-B.FOXO3	0.206939	0.153326
VX-11e.FOXO3	0.0152845	0.902152
Wee1 Inhibitor.FOXO3	-0.222735	0.0680349
WEHI-539.FOXO3	-0.129741	0.287277
WIKI4.FOXO3	0.0239722	0.845851
Wnt-C59.FOXO3	-0.0935509	0.468568
WZ4003.FOXO3	0.145073	0.259858
XAV939.FOXO3	0.0471658	0.715197
YK-4-279.FOXO3	-0.0919189	0.455059
ZM447439.FOXO3	-0.0658871	0.595481
Zoledronate.FOXO3	0.104651	0.502939
123138.GABPB1	0.145424	0.350902
123829.GABPB1	-0.0712776	0.648682
150412.GABPB1	0.0692415	0.65907
5-azacytidine.GABPB1	0.087766	0.556316
5-Fluorouracil.GABPB1	0.0649616	0.595099
50869.GABPB1	0.00498339	0.974971
615590.GABPB1	-0.173815	0.264005
630600.GABPB1	-0.00649351	0.967274
667880.GABPB1	-0.115222	0.460571
720427.GABPB1	0.200242	0.197286
729189.GABPB1	-0.105255	0.500465
741909.GABPB1	0.0617638	0.693119
743380.GABPB1	0.175929	0.258171
765771.GABPB1	-0.176388	0.257856
776928.GABPB1	-0.453488	0.00248699
A-366.GABPB1	0.00497225	0.97374
ABT737.GABPB1	-0.227354	0.0624085
Acetalax.GABPB1	0.0783215	0.473499
Afatinib.GABPB1	0.0254293	0.835377
Afuresertib.GABPB1	0.232622	0.0564593
AGI-5198.GABPB1	0.0448906	0.715636
AGI-6780.GABPB1	-0.100602	0.435593
AGK2.GABPB1	-0.0165131	0.897638
Alisertib.GABPB1	-0.0634129	0.609395
Alpelisib.GABPB1	-0.104668	0.394744
alpha-lipoic acid.GABPB1	-0.156923	0.270582
AMG-319.GABPB1	-0.00738287	0.952713
ascorbate (vitamin C).GABPB1	0.233265	0.106695
AT13148.GABPB1	0.0517998	0.674162
Avagacestat.GABPB1	-0.0451158	0.716961
Axitinib.GABPB1	-0.207724	0.0942095
AZ6102.GABPB1	-0.0590526	0.63165
AZ960.GABPB1	-0.152225	0.236904
AZD1208.GABPB1	0.0329206	0.833663
AZD1332.GABPB1	0.156448	0.31527
AZD2014.GABPB1	0.193899	0.21208
AZD3759.GABPB1	0.0911582	0.455417
AZD4547.GABPB1	0.0570676	0.643174
AZD5153.GABPB1	-0.0563274	0.718992
AZD5363.GABPB1	0.175135	0.152866
AZD5438.GABPB1	0.013289	0.932682
AZD5582.GABPB1	0.0724138	0.58481
AZD5991.GABPB1	-0.0413772	0.791697
AZD6482.GABPB1	0.261404	0.278493
AZD6738.GABPB1	-0.00416078	0.973186
AZD7762.GABPB1	-0.00671833	0.956641
AZD8055.GABPB1	0.237755	0.0999758
AZD8186.GABPB1	0.258274	0.0337413
BDF00022089a.GABPB1	0.113712	0.466502
BDILV000379a.GABPB1	0.0499849	0.749577
BDOCA000347a.GABPB1	-0.0456056	0.770924
BDP-00009066.GABPB1	0.0781633	0.59241
BEN.GABPB1	-0.00558744	0.971892
BI-2536.GABPB1	-0.0867188	0.484403
BIBR-1532.GABPB1	0.0154841	0.90088
Bicalutamide.GABPB1	-0.0175439	0.945416
Bleomycin.GABPB1	0.0909091	0.560867
Bleomycin (50 uM).GABPB1	0.137104	0.351634
BMS-345541.GABPB1	-0.11561	0.369959
BMS-536924.GABPB1	0.156125	0.203104
BMS-754807.GABPB1	-0.0662353	0.596401
Bortezomib.GABPB1	0.192541	0.115598
Bosutinib.GABPB1	0.0608189	0.624134
BPD-00008900.GABPB1	0.057449	0.694191
Bromosporine.GABPB1	-0.200695	0.196259
Buparlisib.GABPB1	0.027904	0.82094
BX795.GABPB1	-0.526316	0.0222416
Camptothecin.GABPB1	-0.081878	0.502725
CCT-018159.GABPB1	0.00526316	0.985626
CCT007093.GABPB1	0.0442745	0.725595
CDK9_5038.GABPB1	-0.0025672	0.987292
CDK9_5576.GABPB1	-0.0471157	0.763543
Cediranib.GABPB1	0.067565	0.583249
CHIR-99021.GABPB1	-0.00350877	0.991375
Cisplatin.GABPB1	-0.103866	0.471709
CPI-637.GABPB1	-0.120259	0.419493
Crizotinib.GABPB1	-0.175594	0.148705
CT7033-2.GABPB1	-0.272895	0.0637447
Cyclophosphamide.GABPB1	-0.0227125	0.853865
Cytarabine.GABPB1	0.187857	0.195563
CZC24832.GABPB1	0.0308479	0.811476
Dabrafenib.GABPB1	0.182576	0.138973
Dacarbazine.GABPB1	0.180157	0.246763
Dactinomycin.GABPB1	-0.0111863	0.908092
Dactolisib.GABPB1	0.189869	0.120812
Daporinad.GABPB1	0.153755	0.312161
Dasatinib.GABPB1	0.146438	0.22931
Dihydrorotenone.GABPB1	0.180006	0.247164
Dinaciclib.GABPB1	0.0287678	0.825446
Docetaxel.GABPB1	-0.0694949	0.472725
Doramapimod.GABPB1	0.15601	0.203439
Eg5_9814.GABPB1	-0.0975536	0.532469
EHT-1864.GABPB1	-0.0475297	0.701872
Elephantin.GABPB1	0.0234068	0.881426
Elesclomol.GABPB1	-0.0280702	0.91105
Entinostat.GABPB1	-0.26363	0.0387166
Entospletinib.GABPB1	0.0632319	0.624555
Epirubicin.GABPB1	-0.0586708	0.633859
EPZ004777.GABPB1	0.125511	0.307031
EPZ5676.GABPB1	0.00152689	0.990237
ERK_2440.GABPB1	0.10299	0.509774
ERK_6604.GABPB1	0.133947	0.390527
Erlotinib.GABPB1	-0.179524	0.142715
Fludarabine.GABPB1	0.271972	0.0778908
Foretinib.GABPB1	-0.00103759	0.993461
Fulvestrant.GABPB1	-0.109694	0.251765
Gallibiscoquinazole.GABPB1	0.269707	0.0804744
GDC0810.GABPB1	0.232927	0.0561292
Gefitinib.GABPB1	-0.0172157	0.889001
Gemcitabine.GABPB1	-0.011034	0.928226
glutathione.GABPB1	0.181122	0.212293
GNE-317.GABPB1	0.156075	0.213864
GSK-LSD1.GABPB1	-0.0235578	0.880664
GSK-LSD1-2HCl .GABPB1	0.0881129	0.554751
GSK1904529A.GABPB1	0.0882162	0.473485
GSK2110183B.GABPB1	-0.0415282	0.790952
GSK2256098C.GABPB1	-0.0555723	0.722612
GSK2276186C.GABPB1	-0.140441	0.367793
GSK2578215A.GABPB1	0.10402	0.397694
GSK2606414.GABPB1	0.00848631	0.947803
GSK269962A.GABPB1	-0.0350877	0.888222
GSK2801.GABPB1	0.012534	0.93652
GSK2830371.GABPB1	0.197894	0.177072
GSK2830371A.GABPB1	-0.146934	0.345879
GSK3337463A.GABPB1	-0.306856	0.0457823
GSK343.GABPB1	0.0874595	0.363589
GSK591.GABPB1	-0.0165286	0.893409
GSK626616AC.GABPB1	-0.0425853	0.785746
GW441756.GABPB1	0.116235	0.344371
HKMTI-1-005.GABPB1	0.110617	0.452966
I-BET-762.GABPB1	0.0307471	0.812081
I-BRD9.GABPB1	-0.0141619	0.908618
IAP_5620.GABPB1	0.0397161	0.799898
Ibrutinib.GABPB1	-0.0680164	0.598531
ICL-SIRT078.GABPB1	-0.0781589	0.596422
IGF1R_3801.GABPB1	0.0339777	0.828389
IOX2.GABPB1	0.319298	0.182451
Ipatasertib.GABPB1	0.142726	0.244981
IRAK4_4710.GABPB1	0.0193295	0.902035
Irinotecan.GABPB1	-0.0601214	0.625481
IWP-2.GABPB1	-0.117927	0.360394
JAK_8517.GABPB1	0.0225008	0.885999
JAK1_8709.GABPB1	0.129044	0.409529
JNK Inhibitor VIII.GABPB1	0.113372	0.356447
JQ1.GABPB1	-0.0740682	0.55052
KRAS (G12C) Inhibitor-12.GABPB1	-0.0909835	0.481878
KU-55933.GABPB1	0.109096	0.374963
L-Oxonoreleagnine.GABPB1	0.14029	0.368312
Lapatinib.GABPB1	0.0911947	0.455236
LCL161.GABPB1	0.116265	0.36724
Leflunomide.GABPB1	0.106192	0.41041
Lenalidomide.GABPB1	-0.0489664	0.6933
Lestaurtinib.GABPB1	-0.0739883	0.550951
LGK974.GABPB1	-0.205903	0.0920761
Linsitinib.GABPB1	-0.173548	0.153553
LJI308.GABPB1	0.0151544	0.902236
LMB_AB1.GABPB1	-0.0937783	0.548517
LMB_AB2.GABPB1	-0.0173664	0.911982
LMB_AB3.GABPB1	-0.236786	0.126149
LMP744.GABPB1	-0.0862277	0.581294
Luminespib.GABPB1	0.0892469	0.468316
LY2109761.GABPB1	0.151872	0.238001
Methotrexate.GABPB1	-0.231469	0.0637315
MG-132.GABPB1	0.0894045	0.464164
MIM1.GABPB1	-0.112959	0.438464
MIRA-1.GABPB1	0.223676	0.0648197
Mirin.GABPB1	-0.082773	0.521487
Mitoxantrone.GABPB1	-0.0957415	0.540144
MK-1775.GABPB1	-0.191706	0.114461
MK-2206.GABPB1	0.0960541	0.431489
MK-8776.GABPB1	-0.195028	0.113653
ML323.GABPB1	0.155952	0.225516
MN-64.GABPB1	-0.113344	0.379464
Motesanib.GABPB1	0.170006	0.168649
Mycophenolic acid.GABPB1	0.176531	0.224263
N-acetyl cysteine.GABPB1	0.16543	0.245205
N25720-51-A1.GABPB1	0.0102041	0.944586
N27922-53-1.GABPB1	0.0903061	0.536044
N29087-69-1.GABPB1	0.107755	0.459956
N30652-18-1.GABPB1	0.0133677	0.927364
Navitoclax.GABPB1	-0.135659	0.265709
Nelarabine.GABPB1	-0.0739958	0.636198
Nilotinib.GABPB1	0.0245431	0.843416
Niraparib.GABPB1	-0.0954144	0.459724
NU7441.GABPB1	0.128901	0.297766
Nutlin-3a (-).GABPB1	-0.121155	0.320576
NVP-ADW742.GABPB1	0.0136657	0.911811
Obatoclax Mesylate.GABPB1	0.145642	0.31187
OF-1.GABPB1	0.0572889	0.657527
Olaparib.GABPB1	-0.0303617	0.80401
OSI-027.GABPB1	0.00716	0.954503
Osimertinib.GABPB1	-0.0456159	0.711241
OTX015.GABPB1	-0.0432575	0.740043
Oxaliplatin.GABPB1	-0.0798199	0.402821
P22077.GABPB1	0.0625459	0.612364
Paclitaxel.GABPB1	-0.0583655	0.635629
PAK_5339.GABPB1	-0.0401691	0.797659
Palbociclib.GABPB1	0.0509682	0.67681
PBD-288.GABPB1	-0.156221	0.293346
PCI-34051.GABPB1	-0.190048	0.138772
PD0325901.GABPB1	-0.0778955	0.523782
PD173074.GABPB1	0.0692729	0.570847
Pevonedistat.GABPB1	-0.180059	0.141515
PF-4708671.GABPB1	-0.107018	0.662204
PFI-1.GABPB1	0.160056	0.19185
PFI3.GABPB1	-0.0157891	0.90292
Picolinici-acid.GABPB1	0.0757725	0.557406
Pictilisib.GABPB1	0.0758129	0.534968
Piperlongumine.GABPB1	0.0508772	0.837202
PLX-4720.GABPB1	0.175364	0.152324
Podophyllotoxin bromide.GABPB1	-0.0196315	0.900506
POMHEX.GABPB1	-0.0152636	0.918872
PRIMA-1MET.GABPB1	0.13913	0.280047
PRT062607.GABPB1	-0.277329	0.0294161
Pyridostatin.GABPB1	-0.0105356	0.932506
Rapamycin.GABPB1	0.153185	0.21182
Refametinib.GABPB1	0.00167611	0.989358
Remodelin.GABPB1	-0.214427	0.324299
Ribociclib.GABPB1	0.111074	0.373714
RO-3306.GABPB1	-0.0258808	0.833738
Romidepsin.GABPB1	-0.102386	0.512271
Rucaparib.GABPB1	-0.0611781	0.622084
Ruxolitinib.GABPB1	0.066153	0.608609
RVX-208.GABPB1	0.0156883	0.903538
Sabutoclax.GABPB1	-0.101206	0.432829
Sapitinib.GABPB1	0.0478626	0.695509
Savolitinib.GABPB1	0.00114517	0.992708
SB216763.GABPB1	0.0893995	0.467553
SB505124.GABPB1	-0.289474	0.228565
SB590885.GABPB1	0.252654	0.0394059
SCH772984.GABPB1	-0.0187044	0.879461
Schweinfurthin A.GABPB1	-0.103292	0.508528
Selumetinib.GABPB1	-0.0369486	0.701553
Sepantronium bromide.GABPB1	-0.117571	0.338824
Serdemetan.GABPB1	0.0347594	0.779596
SGC-CBP30.GABPB1	-0.077167	0.621759
SGC0946.GABPB1	-0.144482	0.239178
Sinularin.GABPB1	0.122622	0.432109
SL0101.GABPB1	0.310526	0.195286
SN-38.GABPB1	-0.112786	0.366359
Sorafenib.GABPB1	0.0955453	0.437404
Staurosporine.GABPB1	0.00654001	0.95747
TAF1_5496.GABPB1	0.178949	0.249987
Talazoparib.GABPB1	0.02172	0.86019
Tamoxifen.GABPB1	0.127306	0.300882
Tanespimycin.GABPB1	0.0253013	0.838639
Taselisib.GABPB1	0.0557545	0.648376
Telomerase Inhibitor IX.GABPB1	0.0732527	0.551888
Temozolomide.GABPB1	0.113518	0.352192
Temsirolimus.GABPB1	0.23557	0.0570935
Teniposide.GABPB1	-0.00392631	0.980361
THR-101.GABPB1	-0.169236	0.249338
THR-102.GABPB1	-0.0129179	0.930576
THR-103.GABPB1	0.171298	0.24355
Topotecan.GABPB1	-0.0560254	0.720439
Tozasertib.GABPB1	-0.582456	0.0101341
Trametinib.GABPB1	-0.0307636	0.801467
Tretinoin.GABPB1	0.110526	0.651719
TW 37.GABPB1	0.283883	0.151012
Ulixertinib.GABPB1	-0.0239518	0.79856
ULK1_4989.GABPB1	0.15485	0.3263
UMI-77.GABPB1	-0.10398	0.475902
UNC0379.GABPB1	0.035037	0.814715
UNC0638.GABPB1	0.02	0.891366
Uprosertib.GABPB1	0.111475	0.2441
VE-822.GABPB1	-0.268767	0.0349765
VE821.GABPB1	0.0961942	0.434286
Veliparib.GABPB1	0.137002	0.268233
Venetoclax.GABPB1	-0.13513	0.271203
Vinblastine.GABPB1	-0.0781633	0.59241
Vinorelbine.GABPB1	-0.196783	0.11039
Vismodegib.GABPB1	0.0134488	0.913872
Vorinostat.GABPB1	-0.150895	0.218794
VSP34_8731.GABPB1	0.108124	0.488801
VTP-A.GABPB1	-0.190204	0.189961
VTP-B.GABPB1	-0.108265	0.457824
VX-11e.GABPB1	-0.144545	0.242574
Wee1 Inhibitor.GABPB1	0.00500057	0.967752
WEHI-539.GABPB1	-0.197954	0.102959
WIKI4.GABPB1	0.0377524	0.759368
Wnt-C59.GABPB1	0.071139	0.581812
WZ4003.GABPB1	-0.046511	0.718987
XAV939.GABPB1	-0.0941049	0.465929
YK-4-279.GABPB1	-0.0537084	0.662868
ZM447439.GABPB1	-0.0736691	0.552675
Zoledronate.GABPB1	-0.139837	0.369873
123138.HCFC1	0.24177	0.118194
123829.HCFC1	0.0859257	0.582623
150412.HCFC1	-0.119983	0.443454
5-azacytidine.HCFC1	-0.089963	0.54644
5-Fluorouracil.HCFC1	-0.246767	0.0411984
50869.HCFC1	-0.0277862	0.859377
615590.HCFC1	0.0670492	0.668293
630600.HCFC1	-0.221836	0.152445
667880.HCFC1	-0.302477	0.04909
720427.HCFC1	0.317125	0.038737
729189.HCFC1	0.225159	0.146278
741909.HCFC1	-0.0400181	0.798405
743380.HCFC1	-0.0779221	0.618342
765771.HCFC1	0.0543663	0.729151
776928.HCFC1	-0.0652371	0.676767
A-366.HCFC1	0.0577012	0.699245
ABT737.HCFC1	-0.400466	0.000785116
Acetalax.HCFC1	0.15502	0.154102
Afatinib.HCFC1	-0.173548	0.153553
Afuresertib.HCFC1	-0.0546246	0.657473
AGI-5198.HCFC1	0.0333244	0.786892
AGI-6780.HCFC1	-0.0610158	0.636768
AGK2.HCFC1	-0.0330261	0.796779
Alisertib.HCFC1	-0.286016	0.0192618
Alpelisib.HCFC1	-0.0980647	0.42537
alpha-lipoic acid.HCFC1	0.123077	0.388427
AMG-319.HCFC1	-0.105395	0.395077
ascorbate (vitamin C).HCFC1	-0.264592	0.0664178
AT13148.HCFC1	-0.174638	0.154047
Avagacestat.HCFC1	-1.99539e-05	0.999872
Axitinib.HCFC1	-0.258574	0.0363369
AZ6102.HCFC1	0.0254228	0.836642
AZ960.HCFC1	-0.119539	0.353831
AZD1208.HCFC1	0.00875868	0.955733
AZD1332.HCFC1	-0.0151012	0.923476
AZD2014.HCFC1	0.0665962	0.670408
AZD3759.HCFC1	0.175448	0.149047
AZD4547.HCFC1	-0.0258808	0.833738
AZD5153.HCFC1	0.14769	0.343385
AZD5363.HCFC1	0.123869	0.313439
AZD5438.HCFC1	-0.0909091	0.560867
AZD5582.HCFC1	-0.0221508	0.867504
AZD5991.HCFC1	-0.00921172	0.953426
AZD6482.HCFC1	0.170175	0.484521
AZD6738.HCFC1	-0.305684	0.0115166
AZD7762.HCFC1	-0.22117	0.0700318
AZD8055.HCFC1	0.11398	0.434317
AZD8186.HCFC1	0.0733672	0.551265
BDF00022089a.HCFC1	0.119148	0.445343
BDILV000379a.HCFC1	0.0629719	0.687415
BDOCA000347a.HCFC1	-0.0285412	0.855585
BDP-00009066.HCFC1	-0.278265	0.0531933
BEN.HCFC1	-0.224252	0.147941
BI-2536.HCFC1	-0.380597	0.00159856
BIBR-1532.HCFC1	-0.134767	0.276175
Bicalutamide.HCFC1	-0.150877	0.536138
Bleomycin.HCFC1	-0.102235	0.512896
Bleomycin (50 uM).HCFC1	-0.0919453	0.533088
BMS-345541.HCFC1	-0.421722	0.000713296
BMS-536924.HCFC1	-0.157881	0.198021
BMS-754807.HCFC1	-0.20334	0.101484
Bortezomib.HCFC1	-0.272474	0.024878
Bosutinib.HCFC1	-0.0139277	0.910813
BPD-00008900.HCFC1	-0.00265306	0.985788
Bromosporine.HCFC1	-0.0211416	0.892867
Buparlisib.HCFC1	-0.241898	0.0471141
BX795.HCFC1	-0.0964912	0.694028
Camptothecin.HCFC1	-0.184472	0.128993
CCT-018159.HCFC1	0.0614035	0.803528
CCT007093.HCFC1	-0.0218094	0.862839
CDK9_5038.HCFC1	-0.0431894	0.782776
CDK9_5576.HCFC1	-0.203564	0.189837
Cediranib.HCFC1	-0.148528	0.226169
CHIR-99021.HCFC1	-0.235088	0.331136
Cisplatin.HCFC1	-0.228619	0.110216
CPI-637.HCFC1	-0.0275208	0.854033
Crizotinib.HCFC1	-0.228937	0.0586478
CT7033-2.HCFC1	-0.152868	0.30393
Cyclophosphamide.HCFC1	-0.0789785	0.521163
Cytarabine.HCFC1	-0.170918	0.239521
CZC24832.HCFC1	-0.0936013	0.468327
Dabrafenib.HCFC1	-0.0372735	0.764094
Dacarbazine.HCFC1	0.174419	0.262329
Dactinomycin.HCFC1	-0.0882673	0.361402
Dactolisib.HCFC1	-0.0813834	0.508521
Daporinad.HCFC1	-0.177866	0.241582
Dasatinib.HCFC1	0.213445	0.0783245
Dihydrorotenone.HCFC1	0.21942	0.15705
Dinaciclib.HCFC1	0.0369646	0.776816
Docetaxel.HCFC1	-0.0722938	0.455036
Doramapimod.HCFC1	0.141734	0.248304
Eg5_9814.HCFC1	-0.188614	0.22499
EHT-1864.HCFC1	-0.0819698	0.508716
Elephantin.HCFC1	-0.437632	0.00361928
Elesclomol.HCFC1	-0.352632	0.139019
Entinostat.HCFC1	-0.314598	0.0130737
Entospletinib.HCFC1	0.209539	0.102112
Epirubicin.HCFC1	-0.207276	0.0899057
EPZ004777.HCFC1	-0.150094	0.221273
EPZ5676.HCFC1	-0.0579456	0.638066
ERK_2440.HCFC1	0.101027	0.517912
ERK_6604.HCFC1	0.223044	0.150181
Erlotinib.HCFC1	-0.0469519	0.703169
Fludarabine.HCFC1	-0.0218967	0.88905
Foretinib.HCFC1	0.0438982	0.723705
Fulvestrant.HCFC1	-0.10936	0.253218
Gallibiscoquinazole.HCFC1	-0.142102	0.362108
GDC0810.HCFC1	-0.0222926	0.85654
Gefitinib.HCFC1	0.127496	0.299397
Gemcitabine.HCFC1	-0.0256851	0.833744
glutathione.HCFC1	-0.125612	0.388628
GNE-317.HCFC1	-0.196635	0.11632
GSK-LSD1.HCFC1	0.163848	0.292698
GSK-LSD1-2HCl .HCFC1	0.201318	0.174316
GSK1904529A.HCFC1	-0.210329	0.0851941
GSK2110183B.HCFC1	0.356841	0.0193381
GSK2256098C.HCFC1	0.339474	0.0264576
GSK2276186C.HCFC1	0.34325	0.024747
GSK2578215A.HCFC1	-0.219605	0.0720758
GSK2606414.HCFC1	0.0297399	0.818135
GSK269962A.HCFC1	-0.142105	0.560424
GSK2801.HCFC1	0.0143461	0.92731
GSK2830371.HCFC1	-0.00238819	0.987389
GSK2830371A.HCFC1	0.0421323	0.787976
GSK3337463A.HCFC1	0.0951374	0.542714
GSK343.HCFC1	-0.115413	0.229885
GSK591.HCFC1	-0.0408825	0.740089
GSK626616AC.HCFC1	0.207792	0.180651
GW441756.HCFC1	0.0701225	0.569046
HKMTI-1-005.HCFC1	-0.221016	0.130935
I-BET-762.HCFC1	0.0436403	0.735682
I-BRD9.HCFC1	-0.184525	0.13178
IAP_5620.HCFC1	-0.0712776	0.648682
Ibrutinib.HCFC1	0.119589	0.353627
ICL-SIRT078.HCFC1	-0.261398	0.0729174
IGF1R_3801.HCFC1	-0.305648	0.046676
IOX2.HCFC1	-0.12807	0.600284
Ipatasertib.HCFC1	0.039661	0.747594
IRAK4_4710.HCFC1	-0.0780731	0.61766
Irinotecan.HCFC1	-0.223079	0.0676028
IWP-2.HCFC1	0.0288333	0.823592
JAK_8517.HCFC1	-0.0193295	0.902035
JAK1_8709.HCFC1	-0.115302	0.461569
JNK Inhibitor VIII.HCFC1	0.102149	0.40627
JQ1.HCFC1	-0.0781387	0.528779
KRAS (G12C) Inhibitor-12.HCFC1	-0.0105514	0.935129
KU-55933.HCFC1	0.0693209	0.57348
L-Oxonoreleagnine.HCFC1	0.215494	0.16475
Lapatinib.HCFC1	-0.233138	0.0540708
LCL161.HCFC1	0.0586487	0.649922
Leflunomide.HCFC1	-0.22359	0.0807388
Lenalidomide.HCFC1	-0.161186	0.192096
Lestaurtinib.HCFC1	-0.350507	0.00381788
LGK974.HCFC1	0.0154408	0.900543
Linsitinib.HCFC1	-0.325722	0.00653262
LJI308.HCFC1	0.0384777	0.754888
LMB_AB1.HCFC1	0.218967	0.157925
LMB_AB2.HCFC1	0.290547	0.059098
LMB_AB3.HCFC1	0.129115	0.407971
LMP744.HCFC1	-0.336152	0.0280438
Luminespib.HCFC1	-0.135397	0.27025
LY2109761.HCFC1	0.121704	0.34513
Methotrexate.HCFC1	-0.00170455	0.989355
MG-132.HCFC1	-0.193825	0.110453
MIM1.HCFC1	-0.132143	0.364282
MIRA-1.HCFC1	0.0299233	0.806787
Mirin.HCFC1	-0.305331	0.0161376
Mitoxantrone.HCFC1	-0.29553	0.054734
MK-1775.HCFC1	-0.438107	0.000192867
MK-2206.HCFC1	-0.158422	0.193108
MK-8776.HCFC1	-0.242837	0.0479336
ML323.HCFC1	-0.115409	0.370798
MN-64.HCFC1	0.167888	0.191642
Motesanib.HCFC1	0.196783	0.11039
Mycophenolic acid.HCFC1	-0.26551	0.065454
N-acetyl cysteine.HCFC1	0.126968	0.37351
N25720-51-A1.HCFC1	0.267245	0.063664
N27922-53-1.HCFC1	0.126429	0.385533
N29087-69-1.HCFC1	-0.0532653	0.715496
N30652-18-1.HCFC1	0.011735	0.936216
Navitoclax.HCFC1	-0.367044	0.00204524
Nelarabine.HCFC1	0.434914	0.00385341
Nilotinib.HCFC1	0.0636922	0.607817
Niraparib.HCFC1	-0.189897	0.139091
NU7441.HCFC1	0.222324	0.0706921
Nutlin-3a (-).HCFC1	-0.127073	0.297366
NVP-ADW742.HCFC1	-0.258656	0.0334723
Obatoclax Mesylate.HCFC1	-0.0316447	0.826931
OF-1.HCFC1	0.0723477	0.575399
Olaparib.HCFC1	-0.251882	0.0370776
OSI-027.HCFC1	-0.13412	0.282246
Osimertinib.HCFC1	0.0822995	0.503747
OTX015.HCFC1	0.0241142	0.853364
Oxaliplatin.HCFC1	-0.176012	0.0634021
P22077.HCFC1	-0.229322	0.0599537
Paclitaxel.HCFC1	0.00549681	0.964541
PAK_5339.HCFC1	-0.416793	0.00578372
Palbociclib.HCFC1	-0.0237852	0.845892
PBD-288.HCFC1	-0.0676457	0.65048
PCI-34051.HCFC1	-0.22762	0.0753175
PD0325901.HCFC1	0.233285	0.0539171
PD173074.HCFC1	0.194191	0.109773
Pevonedistat.HCFC1	-0.262664	0.0307548
PF-4708671.HCFC1	-0.263158	0.275184
PFI-1.HCFC1	0.0865748	0.48178
PFI3.HCFC1	0.0664551	0.60697
Picolinici-acid.HCFC1	0.0575911	0.655834
Pictilisib.HCFC1	-0.094008	0.4414
Piperlongumine.HCFC1	-0.157895	0.517074
PLX-4720.HCFC1	0.0400046	0.745481
Podophyllotoxin bromide.HCFC1	-0.192087	0.216447
POMHEX.HCFC1	-0.237049	0.108595
PRIMA-1MET.HCFC1	-0.351112	0.00536901
PRT062607.HCFC1	-0.206467	0.107327
Pyridostatin.HCFC1	-0.0539947	0.663608
Rapamycin.HCFC1	0.044089	0.720505
Refametinib.HCFC1	0.199737	0.105066
Remodelin.HCFC1	-0.20751	0.340455
Ribociclib.HCFC1	0.0527085	0.673559
RO-3306.HCFC1	-0.216857	0.075781
Romidepsin.HCFC1	0.19707	0.204589
Rucaparib.HCFC1	-0.19838	0.107487
Ruxolitinib.HCFC1	-0.0876583	0.497133
RVX-208.HCFC1	-0.0342223	0.791283
Sabutoclax.HCFC1	-0.109919	0.394104
Sapitinib.HCFC1	-0.0595543	0.626153
Savolitinib.HCFC1	0.149254	0.223891
SB216763.HCFC1	0.19987	0.102188
SB505124.HCFC1	-0.0508772	0.837202
SB590885.HCFC1	-0.0574667	0.643401
SCH772984.HCFC1	0.201206	0.0998801
Schweinfurthin A.HCFC1	-0.142857	0.359542
Selumetinib.HCFC1	0.158214	0.0987749
Sepantronium bromide.HCFC1	-0.0334389	0.786176
Serdemetan.HCFC1	-0.233339	0.0575798
SGC-CBP30.HCFC1	-0.0151012	0.923476
SGC0946.HCFC1	0.0798183	0.51673
Sinularin.HCFC1	-0.0530051	0.734962
SL0101.HCFC1	0.182456	0.453041
SN-38.HCFC1	-0.115666	0.354183
Sorafenib.HCFC1	-0.360308	0.00269033
Staurosporine.HCFC1	0.0645597	0.597383
TAF1_5496.HCFC1	-0.0551193	0.724786
Talazoparib.HCFC1	-0.093484	0.447391
Tamoxifen.HCFC1	-0.266044	0.0283167
Tanespimycin.HCFC1	0.00993695	0.93634
Taselisib.HCFC1	0.00116916	0.992491
Telomerase Inhibitor IX.HCFC1	-0.291293	0.0162426
Temozolomide.HCFC1	-0.0508586	0.677467
Temsirolimus.HCFC1	0.271099	0.0279874
Teniposide.HCFC1	-0.453941	0.00245988
THR-101.HCFC1	0.112136	0.44675
THR-102.HCFC1	-0.227421	0.119927
THR-103.HCFC1	-0.208424	0.154781
Topotecan.HCFC1	-0.187859	0.226878
Tozasertib.HCFC1	-0.429825	0.0676756
Trametinib.HCFC1	0.253526	0.0358286
Tretinoin.HCFC1	0.0368421	0.882528
TW 37.HCFC1	0.0683761	0.734048
Ulixertinib.HCFC1	-0.0281808	0.763956
ULK1_4989.HCFC1	0.0145045	0.927436
UMI-77.HCFC1	-0.0619388	0.671587
UNC0379.HCFC1	-0.129047	0.386116
UNC0638.HCFC1	-0.127959	0.37977
Uprosertib.HCFC1	-0.0147478	0.877904
VE-822.HCFC1	-0.349148	0.00564654
VE821.HCFC1	-0.201588	0.0992283
Veliparib.HCFC1	0.0319658	0.796921
Venetoclax.HCFC1	-0.284575	0.0189695
Vinblastine.HCFC1	-0.0444898	0.760877
Vinorelbine.HCFC1	-0.041823	0.736281
Vismodegib.HCFC1	0.00522787	0.966544
Vorinostat.HCFC1	-0.443791	0.000175047
VSP34_8731.HCFC1	-0.249169	0.107096
VTP-A.HCFC1	0.0817347	0.575559
VTP-B.HCFC1	0.171327	0.238388
VX-11e.HCFC1	0.0577859	0.641556
Wee1 Inhibitor.HCFC1	-0.350078	0.00359909
WEHI-539.HCFC1	-0.184582	0.128763
WIKI4.HCFC1	-0.145246	0.236684
Wnt-C59.HCFC1	-0.203445	0.112655
WZ4003.HCFC1	-0.182846	0.154583
[truncated: 2,006 more rows]
